# Supplementary material for: Results of the 2020 Genomic Proficiency Test for the network of European Union Reference Laboratory for Antimicrobial Resistance assessing whole-genome-sequencing capacities
Source: Microb Genom. 2023 Aug 1;9(8):mgen001076. doi: 10.1099/mgen.0.001076 (PMC10483428; doi:10.1099/mgen.0.001076)
Supplement: Supplementary material 2 [file mgen-9-1076-s002.xls]

## Sheet: Supp_table_1_methods
User	Organism	Question	Response
User-01	Salmonella	1)Date parcel with PT-material was received*	2020-09-23
User-01	Salmonella	2)Storage conditions of the bacterial cultures in the time between reception and processing (please select one answer)*:	No storage time
User-01	Salmonella	3)Storage conditions of the DNA in the time between reception and processing (please select one answer)*:	4ÀöC
User-01	Salmonella	1.Date processing of Salmonella (bacterial cultures) started	2020-09-23
User-01	Salmonella	2.Date processing of Salmonella (bacterial cultures) was completed	2020-09-29
User-01	Salmonella	3.Date processing of Salmonella (DNA) started	2020-09-29
User-01	Salmonella	4.Date processing of Salmonella (DNA) was completed (sequence data submitted)	2021-01-29
User-01	Salmonella	5.1.Type of agar media/liquid broth:	Nutrient Agar
User-01	Salmonella	5.2.Incubation time (hours):	24
User-01	Salmonella	5.3.Incubation temperature (ÀöC):	37
User-01	Salmonella	6.1.If manual extraction; kit used, full name:	MAG ATTRACT HMW DNA Kit (Quiagen)
User-01	Salmonella	6.2.If manual extraction; catalogue number of kit:	67563
User-01	Salmonella	6.3.If manual extraction, modifications to kit protocol:	DNA elution in water (50¬µl)
User-01	Salmonella	7.For Salmonella (bacterial cultures), how was the DNA concentration (ng/Œºl) prior to library preparation measured (please select one answer)*	Qubit
User-01	Salmonella	8.1.GENOMIC20-001 -BACT (Salmonella)	1899-12-31 22:06:00
User-01	Salmonella	8.2.GENOMIC20-006 -BACT (Salmonella)	1900-01-01 01:02:00
User-01	Salmonella	9.1.GENOMIC20-001 -BACT (Salmonella)	1899-12-31 01:13:00
User-01	Salmonella	9.2.GENOMIC20-006 -BACT (Salmonella)	1899-12-31 01:26:00
User-01	Salmonella	10.For Salmonella (bacterial cultures), how was the DNA quality (e.g. 260/280 ratio and/or 260/230 ratio) prior to library preparation measured (please select one answer)	DNA quality not measured
User-01	Salmonella	13.For Salmonella (DNA received), how was the DNA concentration (ng/Œºl) prior to library preparation measured (please select one answer)*	Qubit
User-01	Salmonella	14.1.GENOMIC20-001 -DNA (Salmonella)	1900-01-01 17:05:00
User-01	Salmonella	14.2.GENOMIC20-006 -DNA (Salmonella)	1900-01-02 00:03:00
User-01	Salmonella	15.1.GENOMIC20-001 -DNA (Salmonella)	1899-12-31 02:49:00
User-01	Salmonella	15.2.GENOMIC20-006 -DNA (Salmonella)	1899-12-31 02:09:00
User-01	Salmonella	16.For Salmonella (DNA received), how was the DNA quality (e.g. 260/280 ratio and/or 260/230 ratio) prior to library preparation measured (please select one answer)	DNA quality not measured
User-01	Salmonella	19.1.GENOMIC20-001 -DNA (Salmonella)	No
User-01	Salmonella	19.2.GENOMIC20-006 -DNA (Salmonella)	No
User-01	Salmonella	20.1.For commercial kits; full kit name:	Nextera XT DNA Library Preparation Kit
User-01	Salmonella	20.2.For commercial kits; catalogue number:	FC-131-1096
User-01	Salmonella	20.6.Deviations from the kit or cited protocol	1/5 of volume used
User-01	Salmonella	21.For Salmonella, please indicate the sequencing platform you used in the proficiency test (please select one answer)*	MiSeq
User-01	Salmonella	22.Sequencing details #1 (please select one answer)*	Paired-end
User-01	Salmonella	23.Sequencing details #2: For the sequencing, the read length (bp) was set to be (expected read length)	300
User-01	Salmonella	24.Reads trimmed before upload (please select one answer)* [Note; this question refers to trimming performed actively by the participant (i.e. trimming performed automatically by your sequencing machine is not relevant for this question). Ideally, no trimming should be performed. As part of the analysis of the sequences subsequent to the deadline of the PT, trimming will be performed by applicatio	Yes
User-01	Salmonella	25.If trimmed, which tool was applied (in the following text field, please insert name and URL/link (if possible))	done automatically
User-01	Salmonella	26.For the analysis of the sequences from the bacterial cultures and the corresponding DNA in the proficiency test, assembly is not required. If, however, you were to assemble your sequences, which assembly tool would you apply? Please insert name and URL (e.g. Velvet, https://www.ebi.ac.uk/~zerbino/velvet/, open access)	SPADES 3.11.1 (Ridom SeqSphere+ version 7.2.3)
User-01	Salmonella	27.If any, which method was used to characterize or differentiate isolates (please select all that apply)?*	MLST¬§Allele-based
User-01	Salmonella	28.If you determined the MLST-type of the sequenced DNA, how was the analysis performed (please select one answer)?*	MLST-analysis was performed on contigs
User-01	Salmonella	29.If you determined antimicrobial resistance (AMR) genes present in the sequenced DNA, how was the analysis performed (please select one answer)?*	Analysis for AMR-genes was performed on contigs
User-01	Salmonella	30.For the detection of the Multi Locus Sequence Type, which tool did you apply? Please insert name and URL (e.g. MLST 1.7 (MultiLocus Sequence Typing), http://cge.cbs.dtu.dk/services/MLST/, open access) (enter 'NA' if not relevant)*:	Ridom SeqSphere+ version 7.2.3 (MLST Warwick)
User-01	Salmonella	31.For the detection of the resistance genes harboured in the sequences, which tool did you apply? Please insert name and URL (e.g. ResFinder, http://cge.cbs.dtu.dk/services/ResFinder/, open access) (enter 'NA' if not relevant):	ResFinder-4.1, http://cge.cbs.dtu.dk/services/ResFinder/, open access
User-01	Salmonella	32.For the detection of serogroup/serotype, which tool did you apply? Please insert name and URL (e.g. ResFinder, http://cge.cbs.dtu.dk/services/ResFinder/, open access) (enter 'NA' if not relevant):	SeqSero-1.2, http://cge.cbs.dtu.dk/services/SeqSero/, open access
User-01	Salmonella	33.Please indicate which sequencing platform you used in the proficiency test (please select one answer) *	Illumina
User-01	Salmonella	38.Fastq-files (file-pair #1 for Salmonella) uploaded to the ftp-folder (relevant to paired-end sequences)	GENOMIC20-001-DNA_R1.fastq.gz GENOMIC20-001-DNA_R2.fastq.gz
User-01	Salmonella	39.Fastq-files (file-pair #2 for Salmonella) uploaded to the ftp-folder (relevant to paired-end sequences)	GENOMIC20-002-DNA_R1.fastq.gz GENOMIC20-002-DNA_R2.fastq.gz
User-01	Salmonella	40.Fastq-files (file-pair #3 for Salmonella) uploaded to the ftp-folder (relevant to paired-end sequences)	GENOMIC20-001-BACT_R1.fastq.gz GENOMIC20-001-BACT_R2.fastq.gz
User-01	Salmonella	41.Fastq-files (file-pair #4 for Salmonella) uploaded to the ftp-folder (relevant to paired-end sequences)	GENOMIC20-002-BACT_R1.fastq.gz GENOMIC20-002-BACT_R2.fastq.gz
User-01	Salmonella	42.For Salmonella, the fastq-files (obtained non-assembled sequence data, file names indicated above) have been uploaded to the ftp-folder for bacterial cultures and DNA following the description in the PT-protocol. Please confirm by ticking off the response field* Response field:	TRUE
User-01	E. coli	1)Date parcel with PT-material was received*	2020-09-23
User-01	E. coli	2)Storage conditions of the bacterial cultures in the time between reception and processing (please select one answer)*:	No storage time
User-01	E. coli	3)Storage conditions of the DNA in the time between reception and processing (please select one answer)*:	4ÀöC
User-01	E. coli	1.Date processing of E. coli (bacterial cultures) started	2020-09-23
User-01	E. coli	2.Date processing of E. coli (bacterial cultures) was completed	2020-09-25
User-01	E. coli	3.Date processing of E. coli (DNA) started	2020-09-29
User-01	E. coli	4.Date processing of E. coli (DNA) was completed (sequence data submitted)	2021-01-29
User-01	E. coli	5.1.Type of agar media/liquid broth:	Columbia Blood Agar
User-01	E. coli	5.2.Incubation time (hours):	24
User-01	E. coli	5.3.Incubation temperature (ÀöC):	37
User-01	E. coli	6.1.If manual extraction; kit used, full name:	MAG ATTRACT HMW DNA Kit (Quiagen)
User-01	E. coli	6.2.If manual extraction; catalogue number of kit:	67563
User-01	E. coli	6.3.If manual extraction, modifications to kit protocol:	DNA elution in water (50¬µl)
User-01	E. coli	7.For E. coli (bacterial cultures), how was the DNA concentration (ng/Œºl) prior to library preparation measured (please select one answer)*	Qubit
User-01	E. coli	8.1.GENOMIC20-001 -BACT (E. coli)	1899-12-31 20:04:00
User-01	E. coli	8.2.GENOMIC20-006 -BACT (E. coli)	1899-12-31 05:02:00
User-01	E. coli	9.1.GENOMIC20-001 -BACT (E. coli)	1899-12-31 01:02:00
User-01	E. coli	9.2.GENOMIC20-006 -BACT (E. coli)	1899-12-31 00:26:00
User-01	E. coli	10.For E. coli (bacterial cultures), how was the DNA quality (e.g. 260/280 ratio and/or 260/230 ratio) prior to library preparation measured (please select one answer)	DNA quality not measured
User-01	E. coli	13.For E. coli (DNA received), how was the DNA concentration (ng/Œºl) prior to library preparation measured (please select one answer)*	Qubit
User-01	E. coli	14.1.GENOMIC20-001 -DNA (E. coli)	1900-01-02 01:05:00
User-01	E. coli	14.2.GENOMIC20-006 -DNA (E. coli)	1900-01-02 14:01:00
User-01	E. coli	15.1.GENOMIC20-001 -DNA (E. coli)	0.150694
User-01	E. coli	15.2.GENOMIC20-006 -DNA (E. coli)	0.175694
User-01	E. coli	16.For E. coli (DNA received), how was the DNA quality (e.g. 260/280 ratio and/or 260/230 ratio) prior to library preparation measured (please select one answer)	DNA quality not measured
User-01	E. coli	19.1.GENOMIC20-001 -DNA (E. coli)	No
User-01	E. coli	19.2.GENOMIC20-006 -DNA (E. coli)	No
User-01	E. coli	20.1.For commercial kits; full kit name:	Nextera XT DNA Library Preparation Kit
User-01	E. coli	20.2.For commercial kits; catalogue number:	FC-131-1096
User-01	E. coli	20.6.Deviations from the kit or cited protocol	1/5 volume used
User-01	E. coli	21.For E. coli, please indicate the sequencing platform you used in the proficiency test (please select one answer)*	MiSeq
User-01	E. coli	22.Sequencing details #1 (please select one answer)*	Paired-end
User-01	E. coli	23.Sequencing details #2: For the sequencing, the read length (bp) was set to be (expected read length)	300
User-01	E. coli	24.Reads trimmed before upload (please select one answer)* [Note; this question refers to trimming performed actively by the participant (i.e. trimming performed automatically by your sequencing machine is not relevant for this question). Ideally, no trimming should be performed. As part of the analysis of the sequences subsequent to the deadline of the PT, trimming will be performed by applicatio	Yes
User-01	E. coli	25.If trimmed, which tool was applied (in the following text field, please insert name and URL/link (if possible))	done automatically
User-01	E. coli	26.For the analysis of the sequences from the bacterial cultures and the corresponding DNA in the proficiency test, assembly is not required. If, however, you were to assemble your sequences, which assembly tool would you apply? Please insert name and URL (e.g. Velvet, https://www.ebi.ac.uk/~zerbino/velvet/, open access)	SPADES 3.11.1 ( Ridom SeqSphere+ version 7.2.3)
User-01	E. coli	27.If any, which method was used to characterize or differentiate isolates (please select all that apply)?*	MLST¬§Allele-based
User-01	E. coli	28.If you determined the MLST-type of the sequenced DNA, how was the analysis performed (please select one answer)?*	MLST-analysis was performed on contigs
User-01	E. coli	29.If you determined antimicrobial resistance (AMR) genes present in the sequenced DNA, how was the analysis performed (please select one answer)?*	Analysis for AMR-genes was performed on contigs
User-01	E. coli	30.For the detection of the Multi Locus Sequence Type, which tool did you apply? Please insert name and URL (e.g. MLST 1.7 (MultiLocus Sequence Typing), http://cge.cbs.dtu.dk/services/MLST/, open access) (enter 'NA' if not relevant)*:	Ridom SeqSphere+ version 7.2.3 (http://enterobase.warwick.ac.uk)
User-01	E. coli	31.For the detection of the resistance genes harboured in the sequences, which tool did you apply? Please insert name and URL (e.g. ResFinder, http://cge.cbs.dtu.dk/services/ResFinder/, open access) (enter 'NA' if not relevant):	ResFinder-4.1, http://cge.cbs.dtu.dk/services/ResFinder/, open access
User-01	E. coli	32.For the detection of serogroup/serotype, which tool did you apply? Please insert name and URL (e.g. ResFinder, http://cge.cbs.dtu.dk/services/ResFinder/, open access) (enter 'NA' if not relevant):	Ridom SeqSphere+ version 7.2.3 (https://cge.cbs.dtu.dk/services/SerotypeFinder/)
User-01	E. coli	33.Please indicate which sequencing platform you used in the proficiency test (please select one answer) *	Illumina
User-01	E. coli	38.Fastq-files (file-pair #1 for E. coli) uploaded to the ftp-folder (relevant to paired-end sequences)	GENOMIC20-003-DNA_R1.fastq.gz GENOMIC20-003-DNA_R2.fastq.gz
User-01	E. coli	39.Fastq-files (file-pair #2 for E. coli) uploaded to the ftp-folder (relevant to paired-end sequences)	GENOMIC20-004-DNA_R1.fastq.gz GENOMIC20-004-DNA_R2.fastq.gz
User-01	E. coli	40.Fastq-files (file-pair #3 for E. coli) uploaded to the ftp-folder (relevant to paired-end sequences)	GENOMIC20-003-BACT_R1.fastq.gz GENOMIC20-003-BACT_R2.fastq.gz
User-01	E. coli	41.Fastq-files (file-pair #4 for E. coli) uploaded to the ftp-folder (relevant to paired-end sequences)	GENOMIC20-004-BACT_R1.fastq.gz GENOMIC20-004-BACT_R2.fastq.gz
User-01	E. coli	42.For E. coli, the fastq-files (obtained non-assembled sequence data, file names indicated above) have been uploaded to the ftp-folder for bacterial cultures and DNA following the description in the PT-protocol. Please confirm by ticking off the response field* Response field:	TRUE
User-01	Campylobacter	1)Date parcel with PT-material was received*	2020-09-23
User-01	Campylobacter	2)Storage conditions of the bacterial cultures in the time between reception and processing (please select one answer)*:	No storage time
User-01	Campylobacter	3)Storage conditions of the DNA in the time between reception and processing (please select one answer)*:	4ÀöC
User-01	Campylobacter	1.Date processing of Campylobacter (bacterial cultures) started	2020-09-23
User-01	Campylobacter	2.Date processing of Campylobacter (bacterial cultures) was completed	2020-09-28
User-01	Campylobacter	3.Date processing of Campylobacter (DNA) started	2020-09-29
User-01	Campylobacter	4.Date processing of Campylobacter (DNA) was completed (sequence data submitted)	2021-01-29
User-01	Campylobacter	5.1.Type of agar media/liquid broth:	mCCDA and COS
User-01	Campylobacter	5.2.Incubation time (hours):	48
User-01	Campylobacter	5.3.Incubation temperature (ÀöC):	41 and 37
User-01	Campylobacter	6.1.If manual extraction; kit used, full name:	MAG ATTRACT HMW DNA Kit (Quiagen)
User-01	Campylobacter	6.2.If manual extraction; catalogue number of kit:	67563
User-01	Campylobacter	6.3.If manual extraction, modifications to kit protocol:	DNA elution in water (50¬µl)
User-01	Campylobacter	7.For Campylobacter (bacterial cultures), how was the DNA concentration (ng/Œºl) prior to library preparation measured (please select one answer)*	Qubit
User-01	Campylobacter	8.1.GENOMIC20-001 -BACT (Campylobacter)	1899-12-31 21:08:00
User-01	Campylobacter	8.2.GENOMIC20-006 -BACT (Campylobacter)	13
User-01	Campylobacter	9.1.GENOMIC20-001 -BACT (Campylobacter)	1899-12-31 01:09:00
User-01	Campylobacter	9.2.GENOMIC20-006 -BACT (Campylobacter)	0.0451389
User-01	Campylobacter	10.For Campylobacter (bacterial cultures), how was the DNA quality (e.g. 260/280 ratio and/or 260/230 ratio) prior to library preparation measured (please select one answer)	DNA quality not measured
User-01	Campylobacter	13.For Campylobacter (DNA received), how was the DNA concentration (ng/Œºl) prior to library preparation measured (please select one answer)*	Qubit
User-01	Campylobacter	14.1.GENOMIC20-001 -DNA (Campylobacter)	1899-12-31 12:05:00
User-01	Campylobacter	14.2.GENOMIC20-006 -DNA (Campylobacter)	1900-01-02 18:01:00
User-01	Campylobacter	15.1.GENOMIC20-001 -DNA (Campylobacter)	0.0520833
User-01	Campylobacter	15.2.GENOMIC20-006 -DNA (Campylobacter)	0.192361
User-01	Campylobacter	16.For Campylobacter (DNA received), how was the DNA quality (e.g. 260/280 ratio and/or 260/230 ratio) prior to library preparation measured (please select one answer)	DNA quality not measured
User-01	Campylobacter	19.1.GENOMIC20-001 -DNA (Campylobacter)	No
User-01	Campylobacter	19.2.GENOMIC20-006 -DNA (Campylobacter)	No
User-01	Campylobacter	20.1.For commercial kits; full kit name:	Nextera XT DNA Library Preparation Kit
User-01	Campylobacter	20.2.For commercial kits; catalogue number:	FC-131-1096
User-01	Campylobacter	20.6.Deviations from the kit or cited protocol	1/5 of volume used
User-01	Campylobacter	21.For Campylobacter, please indicate the sequencing platform you used in the proficiency test (please select one answer)*	MiSeq
User-01	Campylobacter	22.Sequencing details #1 (please select one answer)*	Paired-end
User-01	Campylobacter	23.Sequencing details #2: For the sequencing, the read length (bp) was set to be (expected read length)	300
User-01	Campylobacter	24.Reads trimmed before upload (please select one answer)* [Note; this question refers to trimming performed actively by the participant (i.e. trimming performed automatically by your sequencing machine is not relevant for this question). Ideally, no trimming should be performed. As part of the analysis of the sequences subsequent to the deadline of the PT, trimming will be performed by applicatio	Yes
User-01	Campylobacter	25.If trimmed, which tool was applied (in the following text field, please insert name and URL/link (if possible))	done automatically
User-01	Campylobacter	26.For the analysis of the sequences from the bacterial cultures and the corresponding DNA in the proficiency test, assembly is not required. If, however, you were to assemble your sequences, which assembly tool would you apply? Please insert name and URL (e.g. Velvet, https://www.ebi.ac.uk/~zerbino/velvet/, open access)	SPADES 3.11.1 (Ridom SeqSphere+ version 7.2.3)
User-01	Campylobacter	27.If any, which method was used to characterize or differentiate isolates (please select all that apply)?*	MLST¬§Allele-based
User-01	Campylobacter	28.If you determined the MLST-type of the sequenced DNA, how was the analysis performed (please select one answer)?*	MLST-analysis was performed on contigs
User-01	Campylobacter	29.If you determined antimicrobial resistance (AMR) genes present in the sequenced DNA, how was the analysis performed (please select one answer)?*	Analysis for AMR-genes was performed on contigs
User-01	Campylobacter	30.For the detection of the Multi Locus Sequence Type, which tool did you apply? Please insert name and URL (e.g. MLST 1.7 (MultiLocus Sequence Typing), http://cge.cbs.dtu.dk/services/MLST/, open access) (enter 'NA' if not relevant)*:	Ridom SeqSphere+ version 7.2.3 (http://pubmlst.org/campylobacter/)
User-01	Campylobacter	31.For the detection of the resistance genes harboured in the sequences, which tool did you apply? Please insert name and URL (e.g. ResFinder, http://cge.cbs.dtu.dk/services/ResFinder/, open access) (enter 'NA' if not relevant):	ResFinder-4.1, http://cge.cbs.dtu.dk/services/ResFinder/, open access
User-01	Campylobacter	33.Please indicate which sequencing platform you used in the proficiency test (please select one answer) *	Illumina
User-01	Campylobacter	38.Fastq-files (file-pair #1 for Campylobacter) uploaded to the ftp-folder (relevant to paired-end sequences)	GENOMIC20-005-DNA_R1.fastq.gz GENOMIC20-005-DNA_R2.fastq.gz
User-01	Campylobacter	39.Fastq-files (file-pair #2 for Campylobacter) uploaded to the ftp-folder (relevant to paired-end sequences)	GENOMIC20-006-DNA_R1.fastq.gz GENOMIC20-006-DNA_R2.fastq.gz
User-01	Campylobacter	40.Fastq-files (file-pair #3 for Campylobacter) uploaded to the ftp-folder (relevant to paired-end sequences)	GENOMIC20-005-BACT_R1.fastq.gz GENOMIC20-005-BACT_R2.fastq.gz
User-01	Campylobacter	41.Fastq-files (file-pair #4 for Campylobacter) uploaded to the ftp-folder (relevant to paired-end sequences)	GENOMIC20-006-BACT_R1.fastq.gz GENOMIC20-006-BACT_R2.fastq.gz
User-01	Campylobacter	42.For Campylobacter, the fastq-files (obtained non-assembled sequence data, file names indicated above) have been uploaded to the ftp-folder for bacterial cultures and DNA following the description in the PT-protocol. Please confirm by ticking off the response field* Response field:	TRUE
User-02	Salmonella	1)Date parcel with PT-material was received*	2020-09-23
User-02	Salmonella	2)Storage conditions of the bacterial cultures in the time between reception and processing (please select one answer)*:	4ÀöC
User-02	Salmonella	3)Storage conditions of the DNA in the time between reception and processing (please select one answer)*:	-20ÀöC
User-02	Salmonella	1.Date processing of Salmonella (bacterial cultures) started	2020-09-25
User-02	Salmonella	2.Date processing of Salmonella (bacterial cultures) was completed	2020-09-28
User-02	Salmonella	3.Date processing of Salmonella (DNA) started	2020-09-28
User-02	Salmonella	4.Date processing of Salmonella (DNA) was completed (sequence data submitted)	2020-10-05
User-02	Salmonella	5.1.Type of agar media/liquid broth:	BHI broth
User-02	Salmonella	5.2.Incubation time (hours):	18
User-02	Salmonella	5.3.Incubation temperature (ÀöC):	37
User-02	Salmonella	6.4.If automatic extraction; robot used:	RBC Bioscience Magcore Super
User-02	Salmonella	6.5.If automatic extraction; specific protocol:	502 Genomic DNA Bacterial Kit
User-02	Salmonella	7.For Salmonella (bacterial cultures), how was the DNA concentration (ng/Œºl) prior to library preparation measured (please select one answer)*	Nanodrop
User-02	Salmonella	8.1.GENOMIC20-001 -BACT (Salmonella)	94
User-02	Salmonella	8.2.GENOMIC20-006 -BACT (Salmonella)	29
User-02	Salmonella	9.1.GENOMIC20-001 -BACT (Salmonella)	-2
User-02	Salmonella	10.For Salmonella (bacterial cultures), how was the DNA quality (e.g. 260/280 ratio and/or 260/230 ratio) prior to library preparation measured (please select one answer)	Nanodrop
User-02	Salmonella	11.1.GENOMIC20-001 -BACT (Salmonella)	1899-12-31 01:08:00
User-02	Salmonella	11.2.GENOMIC20-006 -BACT (Salmonella)	1899-12-31 01:07:00
User-02	Salmonella	13.For Salmonella (DNA received), how was the DNA concentration (ng/Œºl) prior to library preparation measured (please select one answer)*	Nanodrop
User-02	Salmonella	14.1.GENOMIC20-001 -DNA (Salmonella)	52
User-02	Salmonella	14.2.GENOMIC20-006 -DNA (Salmonella)	28
User-02	Salmonella	16.For Salmonella (DNA received), how was the DNA quality (e.g. 260/280 ratio and/or 260/230 ratio) prior to library preparation measured (please select one answer)	Nanodrop
User-02	Salmonella	17.1.GENOMIC20-001 -DNA (Salmonella)	1899-12-31 01:08:00
User-02	Salmonella	17.2.GENOMIC20-006 -DNA (Salmonella)	1899-12-31 01:07:00
User-02	Salmonella	19.1.GENOMIC20-001 -DNA (Salmonella)	No
User-02	Salmonella	19.2.GENOMIC20-006 -DNA (Salmonella)	No
User-02	Salmonella	20.1.For commercial kits; full kit name:	Nextera XT DNA Library Prep Kit 96w MiSeq Reagent Kit v3 600c
User-02	Salmonella	20.2.For commercial kits; catalogue number:	Illumina code: FC-131-1096 Illumina code: MS-102-3003
User-02	Salmonella	20.3.For commercial kits; lot number:	Nextera XT DNA Library Prep Kit: o Box 1 / 2 (ref. 15032354): Lot 20457460 (exp. 23/02/2021) o Box 2 / 2 (ref. 10532355): Lot 20458453 (exp. 25/03/2021) MiSeq Reagent Kit v3 600c : o Box 1/2 (ref 15043895): Lot 20467553 (exp 7/05/2021) o Box 2/2 (ref 15043894): Lot 20468833 (exp 17/06/2021)
User-02	Salmonella	21.For Salmonella, please indicate the sequencing platform you used in the proficiency test (please select one answer)*	MiSeq
User-02	Salmonella	22.Sequencing details #1 (please select one answer)*	Paired-end
User-02	Salmonella	23.Sequencing details #2: For the sequencing, the read length (bp) was set to be (expected read length)	2 x 250 bp (500 cycli)
User-02	Salmonella	24.Reads trimmed before upload (please select one answer)* [Note; this question refers to trimming performed actively by the participant (i.e. trimming performed automatically by your sequencing machine is not relevant for this question). Ideally, no trimming should be performed. As part of the analysis of the sequences subsequent to the deadline of the PT, trimming will be performed by applicatio	No
User-02	Salmonella	26.For the analysis of the sequences from the bacterial cultures and the corresponding DNA in the proficiency test, assembly is not required. If, however, you were to assemble your sequences, which assembly tool would you apply? Please insert name and URL (e.g. Velvet, https://www.ebi.ac.uk/~zerbino/velvet/, open access)	SPAdes
User-02	Salmonella	27.If any, which method was used to characterize or differentiate isolates (please select all that apply)?*	MLST¬§Allele-based
User-02	Salmonella	28.If you determined the MLST-type of the sequenced DNA, how was the analysis performed (please select one answer)?*	MLST-analysis was performed on contigs
User-02	Salmonella	29.If you determined antimicrobial resistance (AMR) genes present in the sequenced DNA, how was the analysis performed (please select one answer)?*	Analysis for AMR-genes was performed on contigs
User-02	Salmonella	30.For the detection of the Multi Locus Sequence Type, which tool did you apply? Please insert name and URL (e.g. MLST 1.7 (MultiLocus Sequence Typing), http://cge.cbs.dtu.dk/services/MLST/, open access) (enter 'NA' if not relevant)*:	In house (Galaxy)
User-02	Salmonella	31.For the detection of the resistance genes harboured in the sequences, which tool did you apply? Please insert name and URL (e.g. ResFinder, http://cge.cbs.dtu.dk/services/ResFinder/, open access) (enter 'NA' if not relevant):	Resfinder, http://cge.cbs.dtu.dk/services/ResFinder/
User-02	Salmonella	32.For the detection of serogroup/serotype, which tool did you apply? Please insert name and URL (e.g. ResFinder, http://cge.cbs.dtu.dk/services/ResFinder/, open access) (enter 'NA' if not relevant):	Seqsero2, http://denglab.info/SeqSero2
User-02	Salmonella	33.Please indicate which sequencing platform you used in the proficiency test (please select one answer) *	Illumina
User-02	Salmonella	38.Fastq-files (file-pair #1 for Salmonella) uploaded to the ftp-folder (relevant to paired-end sequences)	GENOMIC20-001-BACT_R1.fastq.gz GENOMIC20-001-BACT_R2.fastq.gz
User-02	Salmonella	39.Fastq-files (file-pair #2 for Salmonella) uploaded to the ftp-folder (relevant to paired-end sequences)	GENOMIC20-002-BACT_R1.fastq.gz GENOMIC20-002-BACT_R2.fastq.gz
User-02	Salmonella	40.Fastq-files (file-pair #3 for Salmonella) uploaded to the ftp-folder (relevant to paired-end sequences)	GENOMIC20-001-DNA_R1.fastq.gz GENOMIC20-001-DNA_R2.fastq.gz
User-02	Salmonella	41.Fastq-files (file-pair #4 for Salmonella) uploaded to the ftp-folder (relevant to paired-end sequences)	GENOMIC20-002-DNA_R1.fastq.gz GENOMIC20-002-DNA_R2.fastq.gz
User-02	Salmonella	42.For Salmonella, the fastq-files (obtained non-assembled sequence data, file names indicated above) have been uploaded to the ftp-folder for bacterial cultures and DNA following the description in the PT-protocol. Please confirm by ticking off the response field* Response field:	TRUE
User-02	E. coli	1)Date parcel with PT-material was received*	2020-09-23
User-02	E. coli	2)Storage conditions of the bacterial cultures in the time between reception and processing (please select one answer)*:	4ÀöC
User-02	E. coli	3)Storage conditions of the DNA in the time between reception and processing (please select one answer)*:	-20ÀöC
User-02	E. coli	1.Date processing of E. coli (bacterial cultures) started	2020-09-30
User-02	E. coli	2.Date processing of E. coli (bacterial cultures) was completed	2020-10-05
User-02	E. coli	3.Date processing of E. coli (DNA) started	2020-10-04
User-02	E. coli	4.Date processing of E. coli (DNA) was completed (sequence data submitted)	2020-10-05
User-02	E. coli	5.1.Type of agar media/liquid broth:	BHI
User-02	E. coli	5.2.Incubation time (hours):	24
User-02	E. coli	5.3.Incubation temperature (ÀöC):	37
User-02	E. coli	6.1.If manual extraction; kit used, full name:	genomic-tip 20/G
User-02	E. coli	6.2.If manual extraction; catalogue number of kit:	163039332
User-02	E. coli	7.For E. coli (bacterial cultures), how was the DNA concentration (ng/Œºl) prior to library preparation measured (please select one answer)*	Nanodrop
User-02	E. coli	8.1.GENOMIC20-001 -BACT (E. coli)	1899-12-31 21:15:00
User-02	E. coli	8.2.GENOMIC20-006 -BACT (E. coli)	67.75
User-02	E. coli	10.For E. coli (bacterial cultures), how was the DNA quality (e.g. 260/280 ratio and/or 260/230 ratio) prior to library preparation measured (please select one answer)	Nanodrop
User-02	E. coli	11.1.GENOMIC20-001 -BACT (E. coli)	0.104861
User-02	E. coli	11.2.GENOMIC20-006 -BACT (E. coli)	0.0986111
User-02	E. coli	12.1.GENOMIC20-001 -BACT (E. coli)	0.104861
User-02	E. coli	12.2.GENOMIC20-006 -BACT (E. coli)	1899-12-31 01:52:00
User-02	E. coli	13.For E. coli (DNA received), how was the DNA concentration (ng/Œºl) prior to library preparation measured (please select one answer)*	Nanodrop
User-02	E. coli	14.1.GENOMIC20-001 -DNA (E. coli)	128.95
User-02	E. coli	14.2.GENOMIC20-006 -DNA (E. coli)	1900-01-04 23:04:00
User-02	E. coli	16.For E. coli (DNA received), how was the DNA quality (e.g. 260/280 ratio and/or 260/230 ratio) prior to library preparation measured (please select one answer)	Nanodrop
User-02	E. coli	17.1.GENOMIC20-001 -DNA (E. coli)	0.103472
User-02	E. coli	17.2.GENOMIC20-006 -DNA (E. coli)	1875
User-02	E. coli	18.1.GENOMIC20-001 -DNA (E. coli)	0.336806
User-02	E. coli	18.2.GENOMIC20-006 -DNA (E. coli)	1899-12-31 00:44:00
User-02	E. coli	19.1.GENOMIC20-001 -DNA (E. coli)	Yes
User-02	E. coli	19.2.GENOMIC20-006 -DNA (E. coli)	Yes
User-02	E. coli	20.1.For commercial kits; full kit name:	Nextera XT
User-02	E. coli	20.2.For commercial kits; catalogue number:	22591
User-02	E. coli	20.3.For commercial kits; lot number:	20457460 & 20458453
User-02	E. coli	21.For E. coli, please indicate the sequencing platform you used in the proficiency test (please select one answer)*	MiSeq
User-02	E. coli	22.Sequencing details #1 (please select one answer)*	Paired-end
User-02	E. coli	23.Sequencing details #2: For the sequencing, the read length (bp) was set to be (expected read length)	2x250
User-02	E. coli	24.Reads trimmed before upload (please select one answer)* [Note; this question refers to trimming performed actively by the participant (i.e. trimming performed automatically by your sequencing machine is not relevant for this question). Ideally, no trimming should be performed. As part of the analysis of the sequences subsequent to the deadline of the PT, trimming will be performed by applicatio	No
User-02	E. coli	26.For the analysis of the sequences from the bacterial cultures and the corresponding DNA in the proficiency test, assembly is not required. If, however, you were to assemble your sequences, which assembly tool would you apply? Please insert name and URL (e.g. Velvet, https://www.ebi.ac.uk/~zerbino/velvet/, open access)	spades 3.13.0
User-02	E. coli	27.If any, which method was used to characterize or differentiate isolates (please select all that apply)?*	MLST¬§Allele-based¬§Gene-by-gene-based
User-02	E. coli	28.If you determined the MLST-type of the sequenced DNA, how was the analysis performed (please select one answer)?*	MLST-analysis was performed on contigs
User-02	E. coli	29.If you determined antimicrobial resistance (AMR) genes present in the sequenced DNA, how was the analysis performed (please select one answer)?*	Analysis for AMR-genes was performed on contigs
User-02	E. coli	30.For the detection of the Multi Locus Sequence Type, which tool did you apply? Please insert name and URL (e.g. MLST 1.7 (MultiLocus Sequence Typing), http://cge.cbs.dtu.dk/services/MLST/, open access) (enter 'NA' if not relevant)*:	in-house galaxy BLAST+ blastn alignment (Classic MLST (Warwick))
User-02	E. coli	31.For the detection of the resistance genes harboured in the sequences, which tool did you apply? Please insert name and URL (e.g. ResFinder, http://cge.cbs.dtu.dk/services/ResFinder/, open access) (enter 'NA' if not relevant):	in-house galaxy BLAST+ blastn alignment (ResFinder)
User-02	E. coli	32.For the detection of serogroup/serotype, which tool did you apply? Please insert name and URL (e.g. ResFinder, http://cge.cbs.dtu.dk/services/ResFinder/, open access) (enter 'NA' if not relevant):	in-house galaxy BLAST+ blastn alignment (SerotypeFinder)
User-02	E. coli	33.Please indicate which sequencing platform you used in the proficiency test (please select one answer) *	Illumina
User-02	E. coli	38.Fastq-files (file-pair #1 for E. coli) uploaded to the ftp-folder (relevant to paired-end sequences)	GENOMIC20-003-BACT_R1.fastq.gz GENOMIC20-003-BACT_R2.fastq.gz
User-02	E. coli	39.Fastq-files (file-pair #2 for E. coli) uploaded to the ftp-folder (relevant to paired-end sequences)	GENOMIC20-004-BACT_R1.fastq.gz GENOMIC20-004-BACT_R2.fastq.gz
User-02	E. coli	40.Fastq-files (file-pair #3 for E. coli) uploaded to the ftp-folder (relevant to paired-end sequences)	GENOMIC20-003-DNA_R1.fastq.gz GENOMIC20-003-DNA_R2.fastq.gz
User-02	E. coli	41.Fastq-files (file-pair #4 for E. coli) uploaded to the ftp-folder (relevant to paired-end sequences)	GENOMIC20-004-DNA_R1.fastq.gz GENOMIC20-004-DNA_R2.fastq.gz
User-02	E. coli	42.For E. coli, the fastq-files (obtained non-assembled sequence data, file names indicated above) have been uploaded to the ftp-folder for bacterial cultures and DNA following the description in the PT-protocol. Please confirm by ticking off the response field* Response field:	TRUE
User-02	Campylobacter	1)Date parcel with PT-material was received*	2020-09-23
User-02	Campylobacter	2)Storage conditions of the bacterial cultures in the time between reception and processing (please select one answer)*:	4ÀöC
User-02	Campylobacter	3)Storage conditions of the DNA in the time between reception and processing (please select one answer)*:	-20ÀöC
User-02	Campylobacter	1.Date processing of Campylobacter (bacterial cultures) started	2020-09-30
User-02	Campylobacter	2.Date processing of Campylobacter (bacterial cultures) was completed	2020-10-05
User-02	Campylobacter	3.Date processing of Campylobacter (DNA) started	2020-10-04
User-02	Campylobacter	4.Date processing of Campylobacter (DNA) was completed (sequence data submitted)	2020-10-05
User-02	Campylobacter	5.1.Type of agar media/liquid broth:	Columbia agar woith sheep blood
User-02	Campylobacter	5.2.Incubation time (hours):	24
User-02	Campylobacter	5.3.Incubation temperature (ÀöC):	1900-01-01 17:05:00
User-02	Campylobacter	6.1.If manual extraction; kit used, full name:	Genomic-tip 20/G
User-02	Campylobacter	6.2.If manual extraction; catalogue number of kit:	163039332
User-02	Campylobacter	7.For Campylobacter (bacterial cultures), how was the DNA concentration (ng/Œºl) prior to library preparation measured (please select one answer)*	Nanodrop
User-02	Campylobacter	10.For Campylobacter (bacterial cultures), how was the DNA quality (e.g. 260/280 ratio and/or 260/230 ratio) prior to library preparation measured (please select one answer)	Nanodrop
User-02	Campylobacter	13.For Campylobacter (DNA received), how was the DNA concentration (ng/Œºl) prior to library preparation measured (please select one answer)*	Nanodrop
User-02	Campylobacter	14.1.GENOMIC20-001 -DNA (Campylobacter)	1900-01-01 13:15:00
User-02	Campylobacter	14.2.GENOMIC20-006 -DNA (Campylobacter)	1900-01-03 07:07:00
User-02	Campylobacter	16.For Campylobacter (DNA received), how was the DNA quality (e.g. 260/280 ratio and/or 260/230 ratio) prior to library preparation measured (please select one answer)	Nanodrop
User-02	Campylobacter	17.1.GENOMIC20-001 -DNA (Campylobacter)	2
User-02	Campylobacter	17.2.GENOMIC20-006 -DNA (Campylobacter)	1915
User-02	Campylobacter	18.1.GENOMIC20-001 -DNA (Campylobacter)	0.482639
User-02	Campylobacter	18.2.GENOMIC20-006 -DNA (Campylobacter)	1915
User-02	Campylobacter	19.1.GENOMIC20-001 -DNA (Campylobacter)	Yes
User-02	Campylobacter	19.2.GENOMIC20-006 -DNA (Campylobacter)	Yes
User-02	Campylobacter	20.1.For commercial kits; full kit name:	Nextera XT
User-02	Campylobacter	20.2.For commercial kits; catalogue number:	22591
User-02	Campylobacter	20.3.For commercial kits; lot number:	20457460 & 20458453
User-02	Campylobacter	21.For Campylobacter, please indicate the sequencing platform you used in the proficiency test (please select one answer)*	MiSeq
User-02	Campylobacter	22.Sequencing details #1 (please select one answer)*	Paired-end
User-02	Campylobacter	23.Sequencing details #2: For the sequencing, the read length (bp) was set to be (expected read length)	2 x 250
User-02	Campylobacter	24.Reads trimmed before upload (please select one answer)* [Note; this question refers to trimming performed actively by the participant (i.e. trimming performed automatically by your sequencing machine is not relevant for this question). Ideally, no trimming should be performed. As part of the analysis of the sequences subsequent to the deadline of the PT, trimming will be performed by applicatio	No
User-02	Campylobacter	27.If any, which method was used to characterize or differentiate isolates (please select all that apply)?*	MLST¬§Allele-based¬§Gene-by-gene-based
User-02	Campylobacter	28.If you determined the MLST-type of the sequenced DNA, how was the analysis performed (please select one answer)?*	MLST-analysis was performed on contigs
User-02	Campylobacter	29.If you determined antimicrobial resistance (AMR) genes present in the sequenced DNA, how was the analysis performed (please select one answer)?*	Analysis for AMR-genes was performed on contigs
User-02	Campylobacter	30.For the detection of the Multi Locus Sequence Type, which tool did you apply? Please insert name and URL (e.g. MLST 1.7 (MultiLocus Sequence Typing), http://cge.cbs.dtu.dk/services/MLST/, open access) (enter 'NA' if not relevant)*:	in-house galaxy BLAST+ blastn alignment (pubMLST)
User-02	Campylobacter	31.For the detection of the resistance genes harboured in the sequences, which tool did you apply? Please insert name and URL (e.g. ResFinder, http://cge.cbs.dtu.dk/services/ResFinder/, open access) (enter 'NA' if not relevant):	in-house galaxy BLAST+ blastn alignment (ResFinder)
User-02	Campylobacter	33.Please indicate which sequencing platform you used in the proficiency test (please select one answer) *	Illumina
User-02	Campylobacter	38.Fastq-files (file-pair #1 for Campylobacter) uploaded to the ftp-folder (relevant to paired-end sequences)	GENOMIC20-005-DNA_R1.fastq.gz GENOMIC20-005-DNA_R2.fastq.gz
User-02	Campylobacter	39.Fastq-files (file-pair #2 for Campylobacter) uploaded to the ftp-folder (relevant to paired-end sequences)	GENOMIC20-006-DNA_R1.fastq.gz GENOMIC20-006-DNA_R2.fastq.gz
User-02	Campylobacter	42.For Campylobacter, the fastq-files (obtained non-assembled sequence data, file names indicated above) have been uploaded to the ftp-folder for bacterial cultures and DNA following the description in the PT-protocol. Please confirm by ticking off the response field* Response field:	TRUE
User-02	Campylobacter	43.General comments related to the testing of Campylobacter	We were unable to recover both Campyloacter strains, as reported at the time to the organizers
User-03	Salmonella	1)Date parcel with PT-material was received*	2020-09-23
User-03	Salmonella	2)Storage conditions of the bacterial cultures in the time between reception and processing (please select one answer)*:	No storage time
User-03	Salmonella	3)Storage conditions of the DNA in the time between reception and processing (please select one answer)*:	Other
User-03	Salmonella	3) -> If other, please define	Stored at 4C until September 28th 2020, thereafter -20C
User-03	Salmonella	1.Date processing of Salmonella (bacterial cultures) started	2020-09-23
User-03	Salmonella	2.Date processing of Salmonella (bacterial cultures) was completed	2020-09-28
User-03	Salmonella	3.Date processing of Salmonella (DNA) started	2020-09-28
User-03	Salmonella	4.Date processing of Salmonella (DNA) was completed (sequence data submitted)	2021-01-28
User-03	Salmonella	5.1.Type of agar media/liquid broth:	Blood agar
User-03	Salmonella	5.2.Incubation time (hours):	20
User-03	Salmonella	5.3.Incubation temperature (ÀöC):	37
User-03	Salmonella	6.1.If manual extraction; kit used, full name:	Invitrogen Easy DNA
User-03	Salmonella	6.2.If manual extraction; catalogue number of kit:	45-0424
User-03	Salmonella	7.For Salmonella (bacterial cultures), how was the DNA concentration (ng/Œºl) prior to library preparation measured (please select one answer)*	Qubit
User-03	Salmonella	10.For Salmonella (bacterial cultures), how was the DNA quality (e.g. 260/280 ratio and/or 260/230 ratio) prior to library preparation measured (please select one answer)	DNA quality not measured
User-03	Salmonella	13.For Salmonella (DNA received), how was the DNA concentration (ng/Œºl) prior to library preparation measured (please select one answer)*	Qubit
User-03	Salmonella	14.1.GENOMIC20-001 -DNA (Salmonella)	25
User-03	Salmonella	14.2.GENOMIC20-006 -DNA (Salmonella)	31
User-03	Salmonella	16.For Salmonella (DNA received), how was the DNA quality (e.g. 260/280 ratio and/or 260/230 ratio) prior to library preparation measured (please select one answer)	DNA quality not measured
User-03	Salmonella	19.1.GENOMIC20-001 -DNA (Salmonella)	No
User-03	Salmonella	19.2.GENOMIC20-006 -DNA (Salmonella)	No
User-03	Salmonella	20.1.For commercial kits; full kit name:	Nextera XT DNA, library Prep Kit
User-03	Salmonella	20.2.For commercial kits; catalogue number:	15032350 and 15032352
User-03	Salmonella	20.3.For commercial kits; lot number:	20458935 and 20432039
User-03	Salmonella	21.For Salmonella, please indicate the sequencing platform you used in the proficiency test (please select one answer)*	MiSeq
User-03	Salmonella	22.Sequencing details #1 (please select one answer)*	Paired-end
User-03	Salmonella	23.Sequencing details #2: For the sequencing, the read length (bp) was set to be (expected read length)	250
User-03	Salmonella	24.Reads trimmed before upload (please select one answer)* [Note; this question refers to trimming performed actively by the participant (i.e. trimming performed automatically by your sequencing machine is not relevant for this question). Ideally, no trimming should be performed. As part of the analysis of the sequences subsequent to the deadline of the PT, trimming will be performed by applicatio	No
User-03	Salmonella	27.If any, which method was used to characterize or differentiate isolates (please select all that apply)?*	MLST
User-03	Salmonella	28.If you determined the MLST-type of the sequenced DNA, how was the analysis performed (please select one answer)?*	MLST-analysis was performed on raw reads
User-03	Salmonella	29.If you determined antimicrobial resistance (AMR) genes present in the sequenced DNA, how was the analysis performed (please select one answer)?*	Analysis for AMR-genes was performed on raw reads
User-03	Salmonella	30.For the detection of the Multi Locus Sequence Type, which tool did you apply? Please insert name and URL (e.g. MLST 1.7 (MultiLocus Sequence Typing), http://cge.cbs.dtu.dk/services/MLST/, open access) (enter 'NA' if not relevant)*:	FVSTtyper 1.5 https://cge.cbs.dtu.dk/services/fvsttyper/
User-03	Salmonella	31.For the detection of the resistance genes harboured in the sequences, which tool did you apply? Please insert name and URL (e.g. ResFinder, http://cge.cbs.dtu.dk/services/ResFinder/, open access) (enter 'NA' if not relevant):	ResFinder 4.1 https://cge.cbs.dtu.dk/services/ResFinder/
User-03	Salmonella	32.For the detection of serogroup/serotype, which tool did you apply? Please insert name and URL (e.g. ResFinder, http://cge.cbs.dtu.dk/services/ResFinder/, open access) (enter 'NA' if not relevant):	FVSTtyper 1.5 https://cge.cbs.dtu.dk/services/fvsttyper/
User-03	Salmonella	33.Please indicate which sequencing platform you used in the proficiency test (please select one answer) *	Illumina
User-03	Salmonella	38.Fastq-files (file-pair #1 for Salmonella) uploaded to the ftp-folder (relevant to paired-end sequences)	GENOMIC20-001-DNA_R1.fastq.gz GENOMIC20-001-DNA_R2.fastq.gz
User-03	Salmonella	39.Fastq-files (file-pair #2 for Salmonella) uploaded to the ftp-folder (relevant to paired-end sequences)	GENOMIC20-001-BACT_R1.fastq.gz GENOMIC20-001-BACT_R2.fastq.gz
User-03	Salmonella	40.Fastq-files (file-pair #3 for Salmonella) uploaded to the ftp-folder (relevant to paired-end sequences)	GENOMIC20-002-DNA_R1.fastq.gz GENOMIC20-002-DNA_R2.fastq.gz
User-03	Salmonella	41.Fastq-files (file-pair #4 for Salmonella) uploaded to the ftp-folder (relevant to paired-end sequences)	GENOMIC20-002-BACT_R1.fastq.gz GENOMIC20-002-BACT_R2.fastq.gz
User-03	Salmonella	42.For Salmonella, the fastq-files (obtained non-assembled sequence data, file names indicated above) have been uploaded to the ftp-folder for bacterial cultures and DNA following the description in the PT-protocol. Please confirm by ticking off the response field* Response field:	TRUE
User-03	E. coli	1)Date parcel with PT-material was received*	2020-09-23
User-03	E. coli	2)Storage conditions of the bacterial cultures in the time between reception and processing (please select one answer)*:	No storage time
User-03	E. coli	3)Storage conditions of the DNA in the time between reception and processing (please select one answer)*:	Other
User-03	E. coli	3) -> If other, please define	Stored at 4C until September 28th 2020, thereafter -20C
User-03	E. coli	1.Date processing of E. coli (bacterial cultures) started	2020-09-23
User-03	E. coli	2.Date processing of E. coli (bacterial cultures) was completed	2020-09-28
User-03	E. coli	3.Date processing of E. coli (DNA) started	2020-09-28
User-03	E. coli	4.Date processing of E. coli (DNA) was completed (sequence data submitted)	2021-01-28
User-03	E. coli	5.1.Type of agar media/liquid broth:	Blood agar
User-03	E. coli	5.2.Incubation time (hours):	20
User-03	E. coli	5.3.Incubation temperature (ÀöC):	37
User-03	E. coli	6.1.If manual extraction; kit used, full name:	Invtrogen Easy DNA
User-03	E. coli	6.2.If manual extraction; catalogue number of kit:	45-0424
User-03	E. coli	7.For E. coli (bacterial cultures), how was the DNA concentration (ng/Œºl) prior to library preparation measured (please select one answer)*	Qubit
User-03	E. coli	10.For E. coli (bacterial cultures), how was the DNA quality (e.g. 260/280 ratio and/or 260/230 ratio) prior to library preparation measured (please select one answer)	DNA quality not measured
User-03	E. coli	13.For E. coli (DNA received), how was the DNA concentration (ng/Œºl) prior to library preparation measured (please select one answer)*	Qubit
User-03	E. coli	14.1.GENOMIC20-001 -DNA (E. coli)	30
User-03	E. coli	14.2.GENOMIC20-006 -DNA (E. coli)	32
User-03	E. coli	16.For E. coli (DNA received), how was the DNA quality (e.g. 260/280 ratio and/or 260/230 ratio) prior to library preparation measured (please select one answer)	DNA quality not measured
User-03	E. coli	19.1.GENOMIC20-001 -DNA (E. coli)	No
User-03	E. coli	19.2.GENOMIC20-006 -DNA (E. coli)	No
User-03	E. coli	20.1.For commercial kits; full kit name:	Nextera XT DNA, library Prep kit
User-03	E. coli	20.2.For commercial kits; catalogue number:	15032350 and 15032352
User-03	E. coli	20.3.For commercial kits; lot number:	20458935 and 20432039
User-03	E. coli	21.For E. coli, please indicate the sequencing platform you used in the proficiency test (please select one answer)*	MiSeq
User-03	E. coli	22.Sequencing details #1 (please select one answer)*	Paired-end
User-03	E. coli	23.Sequencing details #2: For the sequencing, the read length (bp) was set to be (expected read length)	250
User-03	E. coli	24.Reads trimmed before upload (please select one answer)* [Note; this question refers to trimming performed actively by the participant (i.e. trimming performed automatically by your sequencing machine is not relevant for this question). Ideally, no trimming should be performed. As part of the analysis of the sequences subsequent to the deadline of the PT, trimming will be performed by applicatio	No
User-03	E. coli	27.If any, which method was used to characterize or differentiate isolates (please select all that apply)?*	MLST
User-03	E. coli	28.If you determined the MLST-type of the sequenced DNA, how was the analysis performed (please select one answer)?*	MLST-analysis was performed on raw reads
User-03	E. coli	29.If you determined antimicrobial resistance (AMR) genes present in the sequenced DNA, how was the analysis performed (please select one answer)?*	Analysis for AMR-genes was performed on raw reads
User-03	E. coli	30.For the detection of the Multi Locus Sequence Type, which tool did you apply? Please insert name and URL (e.g. MLST 1.7 (MultiLocus Sequence Typing), http://cge.cbs.dtu.dk/services/MLST/, open access) (enter 'NA' if not relevant)*:	FVSTtyper 1.5 https://cge.cbs.dtu.dk/services/fvsttyper/
User-03	E. coli	31.For the detection of the resistance genes harboured in the sequences, which tool did you apply? Please insert name and URL (e.g. ResFinder, http://cge.cbs.dtu.dk/services/ResFinder/, open access) (enter 'NA' if not relevant):	ResFinder 4.1 https://cge.cbs.dtu.dk/services/ResFinder/
User-03	E. coli	33.Please indicate which sequencing platform you used in the proficiency test (please select one answer) *	Illumina
User-03	E. coli	38.Fastq-files (file-pair #1 for E. coli) uploaded to the ftp-folder (relevant to paired-end sequences)	GENOMIC20-003-DNA_R1.fastq.gz GENOMIC20-003-DNA_R2.fastq.gz
User-03	E. coli	39.Fastq-files (file-pair #2 for E. coli) uploaded to the ftp-folder (relevant to paired-end sequences)	GENOMIC20-003-BACT_R1.fastq.gz GENOMIC20-003-BACT_R2.fastq.gz
User-03	E. coli	40.Fastq-files (file-pair #3 for E. coli) uploaded to the ftp-folder (relevant to paired-end sequences)	GENOMIC20-004-DNA_R1.fastq.gz GENOMIC20-004-DNA_R2.fastq.gz
User-03	E. coli	41.Fastq-files (file-pair #4 for E. coli) uploaded to the ftp-folder (relevant to paired-end sequences)	GENOMIC20-004-BACT_R1.fastq.gz GENOMIC20-004-BACT_R2.fastq.gz
User-03	E. coli	42.For E. coli, the fastq-files (obtained non-assembled sequence data, file names indicated above) have been uploaded to the ftp-folder for bacterial cultures and DNA following the description in the PT-protocol. Please confirm by ticking off the response field* Response field:	TRUE
User-03	Campylobacter	1)Date parcel with PT-material was received*	2020-09-23
User-03	Campylobacter	2)Storage conditions of the bacterial cultures in the time between reception and processing (please select one answer)*:	No storage time
User-03	Campylobacter	3)Storage conditions of the DNA in the time between reception and processing (please select one answer)*:	Other
User-03	Campylobacter	3) -> If other, please define	Stored at 4C until September 28th 2020, thereafter -20C
User-03	Campylobacter	1.Date processing of Campylobacter (bacterial cultures) started	2020-09-23
User-03	Campylobacter	2.Date processing of Campylobacter (bacterial cultures) was completed	2020-09-28
User-03	Campylobacter	3.Date processing of Campylobacter (DNA) started	2020-09-28
User-03	Campylobacter	4.Date processing of Campylobacter (DNA) was completed (sequence data submitted)	2021-01-28
User-03	Campylobacter	5.1.Type of agar media/liquid broth:	Blood agar
User-03	Campylobacter	5.2.Incubation time (hours):	44
User-03	Campylobacter	5.3.Incubation temperature (ÀöC):	37
User-03	Campylobacter	6.1.If manual extraction; kit used, full name:	Invitrogen Easy DNA
User-03	Campylobacter	6.2.If manual extraction; catalogue number of kit:	45-0424
User-03	Campylobacter	7.For Campylobacter (bacterial cultures), how was the DNA concentration (ng/Œºl) prior to library preparation measured (please select one answer)*	Qubit
User-03	Campylobacter	10.For Campylobacter (bacterial cultures), how was the DNA quality (e.g. 260/280 ratio and/or 260/230 ratio) prior to library preparation measured (please select one answer)	DNA quality not measured
User-03	Campylobacter	13.For Campylobacter (DNA received), how was the DNA concentration (ng/Œºl) prior to library preparation measured (please select one answer)*	Qubit
User-03	Campylobacter	14.1.GENOMIC20-001 -DNA (Campylobacter)	32
User-03	Campylobacter	14.2.GENOMIC20-006 -DNA (Campylobacter)	32
User-03	Campylobacter	16.For Campylobacter (DNA received), how was the DNA quality (e.g. 260/280 ratio and/or 260/230 ratio) prior to library preparation measured (please select one answer)	DNA quality not measured
User-03	Campylobacter	19.1.GENOMIC20-001 -DNA (Campylobacter)	No
User-03	Campylobacter	19.2.GENOMIC20-006 -DNA (Campylobacter)	No
User-03	Campylobacter	20.1.For commercial kits; full kit name:	Nextera XT DNA, library Prep Kit
User-03	Campylobacter	20.2.For commercial kits; catalogue number:	15032350 and 15032352
User-03	Campylobacter	20.3.For commercial kits; lot number:	20458935 and 20432039
User-03	Campylobacter	21.For Campylobacter, please indicate the sequencing platform you used in the proficiency test (please select one answer)*	MiSeq
User-03	Campylobacter	22.Sequencing details #1 (please select one answer)*	Paired-end
User-03	Campylobacter	23.Sequencing details #2: For the sequencing, the read length (bp) was set to be (expected read length)	250
User-03	Campylobacter	24.Reads trimmed before upload (please select one answer)* [Note; this question refers to trimming performed actively by the participant (i.e. trimming performed automatically by your sequencing machine is not relevant for this question). Ideally, no trimming should be performed. As part of the analysis of the sequences subsequent to the deadline of the PT, trimming will be performed by applicatio	No
User-03	Campylobacter	27.If any, which method was used to characterize or differentiate isolates (please select all that apply)?*	MLST¬§Other
User-03	Campylobacter	27. -> If other, please define	Campylobacter species using KmerFinder 3.2 https://cge.cbs.dtu.dk/services/KmerFinder/
User-03	Campylobacter	28.If you determined the MLST-type of the sequenced DNA, how was the analysis performed (please select one answer)?*	MLST-analysis was performed on raw reads
User-03	Campylobacter	29.If you determined antimicrobial resistance (AMR) genes present in the sequenced DNA, how was the analysis performed (please select one answer)?*	Analysis for AMR-genes was performed on raw reads
User-03	Campylobacter	30.For the detection of the Multi Locus Sequence Type, which tool did you apply? Please insert name and URL (e.g. MLST 1.7 (MultiLocus Sequence Typing), http://cge.cbs.dtu.dk/services/MLST/, open access) (enter 'NA' if not relevant)*:	FVSTtyper 1.5 https://cge.cbs.dtu.dk/services/fvsttyper/
User-03	Campylobacter	31.For the detection of the resistance genes harboured in the sequences, which tool did you apply? Please insert name and URL (e.g. ResFinder, http://cge.cbs.dtu.dk/services/ResFinder/, open access) (enter 'NA' if not relevant):	ResFinder 4.1 https://cge.cbs.dtu.dk/services/ResFinder/
User-03	Campylobacter	33.Please indicate which sequencing platform you used in the proficiency test (please select one answer) *	Illumina
User-03	Campylobacter	38.Fastq-files (file-pair #1 for Campylobacter) uploaded to the ftp-folder (relevant to paired-end sequences)	GENOMIC20-005-DNA_R1.fastq.gz GENOMIC20-005-DNA_R2.fastq.gz
User-03	Campylobacter	39.Fastq-files (file-pair #2 for Campylobacter) uploaded to the ftp-folder (relevant to paired-end sequences)	GENOMIC20-005-BACT_R1.fastq.gz GENOMIC20-005-BACT_R2.fastq.gz
User-03	Campylobacter	40.Fastq-files (file-pair #3 for Campylobacter) uploaded to the ftp-folder (relevant to paired-end sequences)	GENOMIC20-006-DNA_R1.fastq.gz GENOMIC20-006-DNA_R2.fastq.gz
User-03	Campylobacter	41.Fastq-files (file-pair #4 for Campylobacter) uploaded to the ftp-folder (relevant to paired-end sequences)	GENOMIC20-006-BACT_R1.fastq.gz GENOMIC20-006-BACT_R2.fastq.gz
User-03	Campylobacter	42.For Campylobacter, the fastq-files (obtained non-assembled sequence data, file names indicated above) have been uploaded to the ftp-folder for bacterial cultures and DNA following the description in the PT-protocol. Please confirm by ticking off the response field* Response field:	TRUE
User-03	Campylobacter	43.General comments related to the testing of Campylobacter	The recieved bacterial cultures of Campylobacter did not grow well
User-04	Salmonella	1)Date parcel with PT-material was received*	2020-09-23
User-04	Salmonella	2)Storage conditions of the bacterial cultures in the time between reception and processing (please select one answer)*:	4ÀöC
User-04	Salmonella	3)Storage conditions of the DNA in the time between reception and processing (please select one answer)*:	Room temperature
User-04	Salmonella	1.Date processing of Salmonella (bacterial cultures) started	2020-09-23
User-04	Salmonella	2.Date processing of Salmonella (bacterial cultures) was completed	2020-10-01
User-04	Salmonella	3.Date processing of Salmonella (DNA) started	2020-10-27
User-04	Salmonella	4.Date processing of Salmonella (DNA) was completed (sequence data submitted)	2021-01-13
User-04	Salmonella	5.1.Type of agar media/liquid broth:	Gassner Agar, LB Broth
User-04	Salmonella	5.2.Incubation time (hours):	Gassner Agar: 18 h, LB Broth: 18 h
User-04	Salmonella	5.3.Incubation temperature (ÀöC):	37
User-04	Salmonella	6.1.If manual extraction; kit used, full name:	PureLink‚Ñ¢ Genomic DNA Mini Kit
User-04	Salmonella	6.2.If manual extraction; catalogue number of kit:	K182002 Thermo Fisher Scientific
User-04	Salmonella	7.For Salmonella (bacterial cultures), how was the DNA concentration (ng/Œºl) prior to library preparation measured (please select one answer)*	Qubit
User-04	Salmonella	8.1.GENOMIC20-001 -BACT (Salmonella)	1900-01-07 08:07:00
User-04	Salmonella	8.2.GENOMIC20-006 -BACT (Salmonella)	1900-01-06 18:07:00
User-04	Salmonella	9.1.GENOMIC20-001 -BACT (Salmonella)	1899-12-31 07:01:00
User-04	Salmonella	9.2.GENOMIC20-006 -BACT (Salmonella)	1899-12-31 06:05:00
User-04	Salmonella	10.For Salmonella (bacterial cultures), how was the DNA quality (e.g. 260/280 ratio and/or 260/230 ratio) prior to library preparation measured (please select one answer)	Nanodrop
User-04	Salmonella	11.1.GENOMIC20-001 -BACT (Salmonella)	0.101389
User-04	Salmonella	11.2.GENOMIC20-006 -BACT (Salmonella)	0.1
User-04	Salmonella	12.1.GENOMIC20-001 -BACT (Salmonella)	0.103472
User-04	Salmonella	12.2.GENOMIC20-006 -BACT (Salmonella)	0.0930556
User-04	Salmonella	13.For Salmonella (DNA received), how was the DNA concentration (ng/Œºl) prior to library preparation measured (please select one answer)*	Qubit
User-04	Salmonella	14.1.GENOMIC20-001 -DNA (Salmonella)	1900-01-01 12:05:00
User-04	Salmonella	14.2.GENOMIC20-006 -DNA (Salmonella)	1900-01-01 19:01:00
User-04	Salmonella	15.1.GENOMIC20-001 -DNA (Salmonella)	1899-12-31 02:02:00
User-04	Salmonella	15.2.GENOMIC20-006 -DNA (Salmonella)	1899-12-31 02:06:00
User-04	Salmonella	16.For Salmonella (DNA received), how was the DNA quality (e.g. 260/280 ratio and/or 260/230 ratio) prior to library preparation measured (please select one answer)	Nanodrop
User-04	Salmonella	17.1.GENOMIC20-001 -DNA (Salmonella)	0.108333
User-04	Salmonella	17.2.GENOMIC20-006 -DNA (Salmonella)	0.106944
User-04	Salmonella	18.1.GENOMIC20-001 -DNA (Salmonella)	1899-12-31 00:46:00
User-04	Salmonella	18.2.GENOMIC20-006 -DNA (Salmonella)	0.0534722
User-04	Salmonella	19.1.GENOMIC20-001 -DNA (Salmonella)	No
User-04	Salmonella	19.2.GENOMIC20-006 -DNA (Salmonella)	No
User-04	Salmonella	20.1.For commercial kits; full kit name:	Nextera DNA Flex Library Prep Kit, Nextera DNA CD Indexes (96 Indexes, 96 Samples)
User-04	Salmonella	20.2.For commercial kits; catalogue number:	20018705, 20018708
User-04	Salmonella	20.3.For commercial kits; lot number:	Library Prep Kit Box 1-3 (20421972, 20418325, 20415204) CD Index Kit: 20341607
User-04	Salmonella	20.6.Deviations from the kit or cited protocol	half of the volume of all reagents was used for library preparation
User-04	Salmonella	21.For Salmonella, please indicate the sequencing platform you used in the proficiency test (please select one answer)*	MiSeq
User-04	Salmonella	22.Sequencing details #1 (please select one answer)*	Paired-end
User-04	Salmonella	23.Sequencing details #2: For the sequencing, the read length (bp) was set to be (expected read length)	151
User-04	Salmonella	24.Reads trimmed before upload (please select one answer)* [Note; this question refers to trimming performed actively by the participant (i.e. trimming performed automatically by your sequencing machine is not relevant for this question). Ideally, no trimming should be performed. As part of the analysis of the sequences subsequent to the deadline of the PT, trimming will be performed by applicatio	No
User-04	Salmonella	26.For the analysis of the sequences from the bacterial cultures and the corresponding DNA in the proficiency test, assembly is not required. If, however, you were to assemble your sequences, which assembly tool would you apply? Please insert name and URL (e.g. Velvet, https://www.ebi.ac.uk/~zerbino/velvet/, open access)	shovill, https://github.com/tseemann/shovill
User-04	Salmonella	27.If any, which method was used to characterize or differentiate isolates (please select all that apply)?*	Other
User-04	Salmonella	27. -> If other, please define	in-house pipeline AQUAMIS (https://gitlab.com/bfr_bioinformatics/AQUAMIS/) including mash v2.1 (https://genomebiology.biomedcentral.com/articles/10.1186/s13059-016-0997-x) for reference search
User-04	Salmonella	28.If you determined the MLST-type of the sequenced DNA, how was the analysis performed (please select one answer)?*	MLST-analysis was performed on contigs
User-04	Salmonella	29.If you determined antimicrobial resistance (AMR) genes present in the sequenced DNA, how was the analysis performed (please select one answer)?*	Analysis for AMR-genes was performed on contigs
User-04	Salmonella	30.For the detection of the Multi Locus Sequence Type, which tool did you apply? Please insert name and URL (e.g. MLST 1.7 (MultiLocus Sequence Typing), http://cge.cbs.dtu.dk/services/MLST/, open access) (enter 'NA' if not relevant)*:	in-house pipeline BakCharak (https://gitlab.com/bfr_bioinformatics/bakcharak) using mlst (https://github.com/tseemann/mlst) with the pubmlst database (https://bmcbioinformatics.biomedcentral.com/articles/10.1186/1471-2105-11-595)
User-04	Salmonella	31.For the detection of the resistance genes harboured in the sequences, which tool did you apply? Please insert name and URL (e.g. ResFinder, http://cge.cbs.dtu.dk/services/ResFinder/, open access) (enter 'NA' if not relevant):	in-house pipeline BakCharak (https://gitlab.com/bfr_bioinformatics/bakcharak) using ABRicate (https://github.com/tsmeeann/abricate) for screening of antimicrobial resistance genes (using the NCBI amrfinder database (https://doi.org/10.1128/AAC.00483-19)
User-04	Salmonella	32.For the detection of serogroup/serotype, which tool did you apply? Please insert name and URL (e.g. ResFinder, http://cge.cbs.dtu.dk/services/ResFinder/, open access) (enter 'NA' if not relevant):	in-house pipeline BakCharak (https://gitlab.com/bfr_bioinformatics/bakcharak) using SISTR (https://github.com/phac-nml/sistr_cmd) for in silico Salmonella serotyping
User-04	Salmonella	33.Please indicate which sequencing platform you used in the proficiency test (please select one answer) *	Illumina
User-04	Salmonella	38.Fastq-files (file-pair #1 for Salmonella) uploaded to the ftp-folder (relevant to paired-end sequences)	GENOMIC20-001-DNA_R1.fastq.gz GENOMIC20-001-DNA_R2.fastq.gz
User-04	Salmonella	39.Fastq-files (file-pair #2 for Salmonella) uploaded to the ftp-folder (relevant to paired-end sequences)	GENOMIC20-002-DNA_R1.fastq.gz GENOMIC20-002-DNA_R2.fastq.gz
User-04	Salmonella	40.Fastq-files (file-pair #3 for Salmonella) uploaded to the ftp-folder (relevant to paired-end sequences)	GENOMIC20-001-BACT_R1.fastq.gz GENOMIC20-001-BACT_R2.fastq.gz
User-04	Salmonella	41.Fastq-files (file-pair #4 for Salmonella) uploaded to the ftp-folder (relevant to paired-end sequences)	GENOMIC20-002-BACT_R1.fastq.gz GENOMIC20-002-BACT_R2.fastq.gz
User-04	Salmonella	42.For Salmonella, the fastq-files (obtained non-assembled sequence data, file names indicated above) have been uploaded to the ftp-folder for bacterial cultures and DNA following the description in the PT-protocol. Please confirm by ticking off the response field* Response field:	TRUE
User-04	E. coli	1)Date parcel with PT-material was received*	2020-09-23
User-04	E. coli	2)Storage conditions of the bacterial cultures in the time between reception and processing (please select one answer)*:	4ÀöC
User-04	E. coli	3)Storage conditions of the DNA in the time between reception and processing (please select one answer)*:	Room temperature
User-04	E. coli	1.Date processing of E. coli (bacterial cultures) started	2020-09-29
User-04	E. coli	2.Date processing of E. coli (bacterial cultures) was completed	2020-10-08
User-04	E. coli	3.Date processing of E. coli (DNA) started	2020-10-27
User-04	E. coli	4.Date processing of E. coli (DNA) was completed (sequence data submitted)	2021-01-13
User-04	E. coli	5.1.Type of agar media/liquid broth:	Blood Agar, TSA, LBL
User-04	E. coli	5.2.Incubation time (hours):	24h for plates, 20 h for LBL
User-04	E. coli	5.3.Incubation temperature (ÀöC):	37
User-04	E. coli	6.1.If manual extraction; kit used, full name:	PureLink‚Ñ¢ Genomic DNA Mini Kit
User-04	E. coli	6.2.If manual extraction; catalogue number of kit:	K182002 Thermo Fisher Scientific
User-04	E. coli	7.For E. coli (bacterial cultures), how was the DNA concentration (ng/Œºl) prior to library preparation measured (please select one answer)*	Qubit
User-04	E. coli	8.1.GENOMIC20-001 -BACT (E. coli)	1900-01-03 03:03:00
User-04	E. coli	8.2.GENOMIC20-006 -BACT (E. coli)	1900-01-03 00:07:00
User-04	E. coli	9.1.GENOMIC20-001 -BACT (E. coli)	1899-12-31 03:09:00
User-04	E. coli	9.2.GENOMIC20-006 -BACT (E. coli)	1899-12-31 02:09:00
User-04	E. coli	10.For E. coli (bacterial cultures), how was the DNA quality (e.g. 260/280 ratio and/or 260/230 ratio) prior to library preparation measured (please select one answer)	Nanodrop
User-04	E. coli	11.1.GENOMIC20-001 -BACT (E. coli)	0.10625
User-04	E. coli	11.2.GENOMIC20-006 -BACT (E. coli)	0.110417
User-04	E. coli	12.1.GENOMIC20-001 -BACT (E. coli)	1899-12-31 01:59:00
User-04	E. coli	12.2.GENOMIC20-006 -BACT (E. coli)	1899-12-31 01:59:00
User-04	E. coli	13.For E. coli (DNA received), how was the DNA concentration (ng/Œºl) prior to library preparation measured (please select one answer)*	Qubit
User-04	E. coli	14.1.GENOMIC20-001 -DNA (E. coli)	1900-01-01 14:03:00
User-04	E. coli	14.2.GENOMIC20-006 -DNA (E. coli)	1900-01-02 07:08:00
User-04	E. coli	15.1.GENOMIC20-001 -DNA (E. coli)	1899-12-31 02:03:00
User-04	E. coli	15.2.GENOMIC20-006 -DNA (E. coli)	1899-12-31 03:03:00
User-04	E. coli	16.For E. coli (DNA received), how was the DNA quality (e.g. 260/280 ratio and/or 260/230 ratio) prior to library preparation measured (please select one answer)	Nanodrop
User-04	E. coli	17.1.GENOMIC20-001 -DNA (E. coli)	0.10625
User-04	E. coli	17.2.GENOMIC20-006 -DNA (E. coli)	0.10625
User-04	E. coli	18.1.GENOMIC20-001 -DNA (E. coli)	0.0541667
User-04	E. coli	18.2.GENOMIC20-006 -DNA (E. coli)	1899-12-31 00:07:00
User-04	E. coli	19.1.GENOMIC20-001 -DNA (E. coli)	No
User-04	E. coli	19.2.GENOMIC20-006 -DNA (E. coli)	No
User-04	E. coli	20.1.For commercial kits; full kit name:	Nextera DNA Flex Library Prep Kit, Nextera DNA CD Indexes (96 Indexes, 96 Samples)
User-04	E. coli	20.2.For commercial kits; catalogue number:	20018705, 20018708
User-04	E. coli	20.3.For commercial kits; lot number:	Library Prep Kit Box 1-3 (20421972, 20418325, 20415204) CD Index Kit: 20341607
User-04	E. coli	20.6.Deviations from the kit or cited protocol	half of the volume of all reagents was used for library preparation
User-04	E. coli	21.For E. coli, please indicate the sequencing platform you used in the proficiency test (please select one answer)*	MiSeq
User-04	E. coli	22.Sequencing details #1 (please select one answer)*	Paired-end
User-04	E. coli	23.Sequencing details #2: For the sequencing, the read length (bp) was set to be (expected read length)	151
User-04	E. coli	24.Reads trimmed before upload (please select one answer)* [Note; this question refers to trimming performed actively by the participant (i.e. trimming performed automatically by your sequencing machine is not relevant for this question). Ideally, no trimming should be performed. As part of the analysis of the sequences subsequent to the deadline of the PT, trimming will be performed by applicatio	No
User-04	E. coli	26.For the analysis of the sequences from the bacterial cultures and the corresponding DNA in the proficiency test, assembly is not required. If, however, you were to assemble your sequences, which assembly tool would you apply? Please insert name and URL (e.g. Velvet, https://www.ebi.ac.uk/~zerbino/velvet/, open access)	shovill, https://github.com/tseemann/shovill
User-04	E. coli	27.If any, which method was used to characterize or differentiate isolates (please select all that apply)?*	Other
User-04	E. coli	27. -> If other, please define	in-house pipeline AQUAMIS (https://gitlab.com/bfr_bioinformatics/AQUAMIS/) including mash v2.1 (https://genomebiology.biomedcentral.com/articles/10.1 186/s13059-016-0997-x) for reference search
User-04	E. coli	28.If you determined the MLST-type of the sequenced DNA, how was the analysis performed (please select one answer)?*	MLST-analysis was performed on contigs
User-04	E. coli	29.If you determined antimicrobial resistance (AMR) genes present in the sequenced DNA, how was the analysis performed (please select one answer)?*	Analysis for AMR-genes was performed on contigs
User-04	E. coli	30.For the detection of the Multi Locus Sequence Type, which tool did you apply? Please insert name and URL (e.g. MLST 1.7 (MultiLocus Sequence Typing), http://cge.cbs.dtu.dk/services/MLST/, open access) (enter 'NA' if not relevant)*:	in-house pipeline BakCharak (https://gitlab.com/bfr_bioinformatics/bakcharak) using mlst (https://github.com/tseemann/mlst) with the pubmlst database (https://bmcbioinformatics.biomedcentral.com/articles/1 0.1186/1471-2105-11-595)
User-04	E. coli	31.For the detection of the resistance genes harboured in the sequences, which tool did you apply? Please insert name and URL (e.g. ResFinder, http://cge.cbs.dtu.dk/services/ResFinder/, open access) (enter 'NA' if not relevant):	in-house pipeline BakCharak (https://gitlab.com/bfr_bioinformatics/bakcharak) using ABRicate (https://github.com/tsmeeann/abricate) for screening of antimicrobial resistance genes (using the NCBI amrfinder database (https://doi.org/10.1128/AAC.00483-19)
User-04	E. coli	32.For the detection of serogroup/serotype, which tool did you apply? Please insert name and URL (e.g. ResFinder, http://cge.cbs.dtu.dk/services/ResFinder/, open access) (enter 'NA' if not relevant):	in-house pipeline BakCharak (https://gitlab.com/bfr_bioinformatics/bakcharak) using ABRicate (https://github.com/tsmeeann/abricate) for serotyping and following database (https://www.ncbi.nlm.nih.gov/pmc/articles/PMC5343136/)
User-04	E. coli	33.Please indicate which sequencing platform you used in the proficiency test (please select one answer) *	Illumina
User-04	E. coli	38.Fastq-files (file-pair #1 for E. coli) uploaded to the ftp-folder (relevant to paired-end sequences)	GENOMIC20-003-DNA_R1.fastq.gz GENOMIC20-003-DNA_R2.fastq.gz
User-04	E. coli	39.Fastq-files (file-pair #2 for E. coli) uploaded to the ftp-folder (relevant to paired-end sequences)	GENOMIC20-004-DNA_R1.fastq.gz GENOMIC20-004-DNA_R2.fastq.gz
User-04	E. coli	40.Fastq-files (file-pair #3 for E. coli) uploaded to the ftp-folder (relevant to paired-end sequences)	GENOMIC20-003-BACT_R1.fastq.gz GENOMIC20-003-BACT_R2.fastq.gz
User-04	E. coli	41.Fastq-files (file-pair #4 for E. coli) uploaded to the ftp-folder (relevant to paired-end sequences)	GENOMIC20-004-BACT_R1.fastq.gz GENOMIC20-004-BACT_R2.fastq.gz
User-04	E. coli	42.For E. coli, the fastq-files (obtained non-assembled sequence data, file names indicated above) have been uploaded to the ftp-folder for bacterial cultures and DNA following the description in the PT-protocol. Please confirm by ticking off the response field* Response field:	TRUE
User-04	Campylobacter	1)Date parcel with PT-material was received*	2020-09-23
User-04	Campylobacter	2)Storage conditions of the bacterial cultures in the time between reception and processing (please select one answer)*:	4ÀöC
User-04	Campylobacter	3)Storage conditions of the DNA in the time between reception and processing (please select one answer)*:	Room temperature
User-04	Campylobacter	1.Date processing of Campylobacter (bacterial cultures) started	2020-09-23
User-04	Campylobacter	2.Date processing of Campylobacter (bacterial cultures) was completed	2020-09-28
User-04	Campylobacter	3.Date processing of Campylobacter (DNA) started	2020-10-27
User-04	Campylobacter	4.Date processing of Campylobacter (DNA) was completed (sequence data submitted)	2021-01-13
User-04	Campylobacter	5.1.Type of agar media/liquid broth:	Columbia blood agar
User-04	Campylobacter	5.2.Incubation time (hours):	24 h
User-04	Campylobacter	5.3.Incubation temperature (ÀöC):	41.5 ¬± 1
User-04	Campylobacter	6.1.If manual extraction; kit used, full name:	PureLink‚Ñ¢ Genomic DNA Mini Kit
User-04	Campylobacter	6.2.If manual extraction; catalogue number of kit:	K182002 Thermo Fisher Scientific
User-04	Campylobacter	6.3.If manual extraction, modifications to kit protocol:	Start with resuspended culture of 1 ml OD600nm=2 (corresponding to ~10^10 bacteria)
User-04	Campylobacter	7.For Campylobacter (bacterial cultures), how was the DNA concentration (ng/Œºl) prior to library preparation measured (please select one answer)*	Qubit
User-04	Campylobacter	8.1.GENOMIC20-001 -BACT (Campylobacter)	104
User-04	Campylobacter	8.2.GENOMIC20-006 -BACT (Campylobacter)	0
User-04	Campylobacter	9.1.GENOMIC20-001 -BACT (Campylobacter)	1899-12-31 04:01:00
User-04	Campylobacter	9.2.GENOMIC20-006 -BACT (Campylobacter)	0
User-04	Campylobacter	10.For Campylobacter (bacterial cultures), how was the DNA quality (e.g. 260/280 ratio and/or 260/230 ratio) prior to library preparation measured (please select one answer)	Nanodrop
User-04	Campylobacter	11.1.GENOMIC20-001 -BACT (Campylobacter)	0.1
User-04	Campylobacter	12.1.GENOMIC20-001 -BACT (Campylobacter)	1899-12-31 02:29:00
User-04	Campylobacter	13.For Campylobacter (DNA received), how was the DNA concentration (ng/Œºl) prior to library preparation measured (please select one answer)*	Qubit
User-04	Campylobacter	14.1.GENOMIC20-001 -DNA (Campylobacter)	1900-01-02 00:02:00
User-04	Campylobacter	14.2.GENOMIC20-006 -DNA (Campylobacter)	1900-01-02 00:05:00
User-04	Campylobacter	15.1.GENOMIC20-001 -DNA (Campylobacter)	1899-12-31 02:09:00
User-04	Campylobacter	15.2.GENOMIC20-006 -DNA (Campylobacter)	1899-12-31 02:09:00
User-04	Campylobacter	16.For Campylobacter (DNA received), how was the DNA quality (e.g. 260/280 ratio and/or 260/230 ratio) prior to library preparation measured (please select one answer)	Nanodrop
User-04	Campylobacter	17.1.GENOMIC20-001 -DNA (Campylobacter)	1899-12-31 02:09:00
User-04	Campylobacter	17.2.GENOMIC20-006 -DNA (Campylobacter)	1899-12-31 02:01:00
User-04	Campylobacter	18.1.GENOMIC20-001 -DNA (Campylobacter)	0.0458333
User-04	Campylobacter	18.2.GENOMIC20-006 -DNA (Campylobacter)	0.0673611
User-04	Campylobacter	19.1.GENOMIC20-001 -DNA (Campylobacter)	No
User-04	Campylobacter	19.2.GENOMIC20-006 -DNA (Campylobacter)	No
User-04	Campylobacter	20.1.For commercial kits; full kit name:	Nextera DNA Flex Library Prep Kit, Nextera DNA CD Indexes (96 Indexes, 96 Samples)
User-04	Campylobacter	20.2.For commercial kits; catalogue number:	20018705, 20018708
User-04	Campylobacter	20.3.For commercial kits; lot number:	Library Prep Kit Box 1-3 (20421972, 20418325, 20415204) CD Index Kit: 20341607
User-04	Campylobacter	20.6.Deviations from the kit or cited protocol	half of the volume of all reagents was used for library preparation
User-04	Campylobacter	21.For Campylobacter, please indicate the sequencing platform you used in the proficiency test (please select one answer)*	MiSeq
User-04	Campylobacter	22.Sequencing details #1 (please select one answer)*	Paired-end
User-04	Campylobacter	23.Sequencing details #2: For the sequencing, the read length (bp) was set to be (expected read length)	151
User-04	Campylobacter	24.Reads trimmed before upload (please select one answer)* [Note; this question refers to trimming performed actively by the participant (i.e. trimming performed automatically by your sequencing machine is not relevant for this question). Ideally, no trimming should be performed. As part of the analysis of the sequences subsequent to the deadline of the PT, trimming will be performed by applicatio	No
User-04	Campylobacter	26.For the analysis of the sequences from the bacterial cultures and the corresponding DNA in the proficiency test, assembly is not required. If, however, you were to assemble your sequences, which assembly tool would you apply? Please insert name and URL (e.g. Velvet, https://www.ebi.ac.uk/~zerbino/velvet/, open access)	shovill, https://github.com/tseemann/shovill
User-04	Campylobacter	27.If any, which method was used to characterize or differentiate isolates (please select all that apply)?*	Other
User-04	Campylobacter	27. -> If other, please define	in-house pipeline AQUAMIS (https://gitlab.com/bfr_bioinformatics/AQUAMIS/) including mash v2.1 (https://genomebiology.biomedcentral.com/articles/10.1 186/s13059-016-0997-x) for reference search
User-04	Campylobacter	28.If you determined the MLST-type of the sequenced DNA, how was the analysis performed (please select one answer)?*	MLST-analysis was performed on contigs
User-04	Campylobacter	29.If you determined antimicrobial resistance (AMR) genes present in the sequenced DNA, how was the analysis performed (please select one answer)?*	Analysis for AMR-genes was performed on contigs
User-04	Campylobacter	30.For the detection of the Multi Locus Sequence Type, which tool did you apply? Please insert name and URL (e.g. MLST 1.7 (MultiLocus Sequence Typing), http://cge.cbs.dtu.dk/services/MLST/, open access) (enter 'NA' if not relevant)*:	in-house pipeline BakCharak (https://gitlab.com/bfr_bioinformatics/bakcharak) using mlst (https://github.com/tseemann/mlst) with the pubmlst database (https://bmcbioinformatics.biomedcentral.com/articles/1 0.1186/1471-2105-11-595)
User-04	Campylobacter	31.For the detection of the resistance genes harboured in the sequences, which tool did you apply? Please insert name and URL (e.g. ResFinder, http://cge.cbs.dtu.dk/services/ResFinder/, open access) (enter 'NA' if not relevant):	in-house pipeline BakCharak (https://gitlab.com/bfr_bioinformatics/bakcharak) using ABRicate (https://github.com/tsmeeann/abricate) for screening of antimicrobial resistance genes (using the NCBI amrfinder database (https://doi.org/10.1128/AAC.00483-19)
User-04	Campylobacter	33.Please indicate which sequencing platform you used in the proficiency test (please select one answer) *	Illumina
User-04	Campylobacter	38.Fastq-files (file-pair #1 for Campylobacter) uploaded to the ftp-folder (relevant to paired-end sequences)	GENOMIC20-005-DNA_R1.fastq.gz GENOMIC20-005-DNA_R2.fastq.gz
User-04	Campylobacter	39.Fastq-files (file-pair #2 for Campylobacter) uploaded to the ftp-folder (relevant to paired-end sequences)	GENOMIC20-005-BACT_R1.fastq.gz GENOMIC20-005-BACT_R2.fastq.gz
User-04	Campylobacter	40.Fastq-files (file-pair #3 for Campylobacter) uploaded to the ftp-folder (relevant to paired-end sequences)	GENOMIC20-006-DNA_R1.fastq.gz GENOMIC20-006-DNA_R2.fastq.gz
User-04	Campylobacter	42.For Campylobacter, the fastq-files (obtained non-assembled sequence data, file names indicated above) have been uploaded to the ftp-folder for bacterial cultures and DNA following the description in the PT-protocol. Please confirm by ticking off the response field* Response field:	TRUE
User-04	Campylobacter	43.General comments related to the testing of Campylobacter	Sample GENOMIC-006-BACT was contaminated. It was not possible to isolate a Campylobacter from the sample.
User-05	Salmonella	1)Date parcel with PT-material was received*	2020-09-23
User-05	Salmonella	2)Storage conditions of the bacterial cultures in the time between reception and processing (please select one answer)*:	4ÀöC
User-05	Salmonella	3)Storage conditions of the DNA in the time between reception and processing (please select one answer)*:	-20ÀöC
User-05	Salmonella	1.Date processing of Salmonella (bacterial cultures) started	2020-09-24
User-05	Salmonella	2.Date processing of Salmonella (bacterial cultures) was completed	2020-09-30
User-05	Salmonella	3.Date processing of Salmonella (DNA) started	2020-09-30
User-05	Salmonella	4.Date processing of Salmonella (DNA) was completed (sequence data submitted)	2020-10-09
User-05	Salmonella	5.1.Type of agar media/liquid broth:	Blood agar plates
User-05	Salmonella	5.2.Incubation time (hours):	18-24 hours
User-05	Salmonella	5.3.Incubation temperature (ÀöC):	37 ¬∞C
User-05	Salmonella	6.1.If manual extraction; kit used, full name:	Not applicable
User-05	Salmonella	6.2.If manual extraction; catalogue number of kit:	Not applicable
User-05	Salmonella	6.3.If manual extraction, modifications to kit protocol:	Not applicable
User-05	Salmonella	6.4.If automatic extraction; robot used:	QIAsymphony SP
User-05	Salmonella	6.5.If automatic extraction; specific protocol:	QIAsymphony DSP Virus/Pathogen
User-05	Salmonella	6.6.If automatic extraction; modifications to protocol:	Not applicable
User-05	Salmonella	7.For Salmonella (bacterial cultures), how was the DNA concentration (ng/Œºl) prior to library preparation measured (please select one answer)*	Qubit
User-05	Salmonella	8.1.GENOMIC20-001 -BACT (Salmonella)	31
User-05	Salmonella	8.2.GENOMIC20-006 -BACT (Salmonella)	1900-01-01 08:02:00
User-05	Salmonella	10.For Salmonella (bacterial cultures), how was the DNA quality (e.g. 260/280 ratio and/or 260/230 ratio) prior to library preparation measured (please select one answer)	DNA quality not measured
User-05	Salmonella	13.For Salmonella (DNA received), how was the DNA concentration (ng/Œºl) prior to library preparation measured (please select one answer)*	Qubit
User-05	Salmonella	14.1.GENOMIC20-001 -DNA (Salmonella)	1900-01-01 14:03:00
User-05	Salmonella	14.2.GENOMIC20-006 -DNA (Salmonella)	1900-01-01 21:05:00
User-05	Salmonella	16.For Salmonella (DNA received), how was the DNA quality (e.g. 260/280 ratio and/or 260/230 ratio) prior to library preparation measured (please select one answer)	DNA quality not measured
User-05	Salmonella	19.1.GENOMIC20-001 -DNA (Salmonella)	No
User-05	Salmonella	19.2.GENOMIC20-006 -DNA (Salmonella)	No
User-05	Salmonella	20.1.For commercial kits; full kit name:	Nextera XT
User-05	Salmonella	20.2.For commercial kits; catalogue number:	FC-131-1096
User-05	Salmonella	20.3.For commercial kits; lot number:	20468652
User-05	Salmonella	20.4.For noncommercial kits; citation for the protocol:	Not applicable
User-05	Salmonella	20.5.For noncommercial kits; summary of the protocol:	Not applicable
User-05	Salmonella	20.6.Deviations from the kit or cited protocol	Not applicable
User-05	Salmonella	21.For Salmonella, please indicate the sequencing platform you used in the proficiency test (please select one answer)*	MiSeq
User-05	Salmonella	22.Sequencing details #1 (please select one answer)*	Paired-end
User-05	Salmonella	23.Sequencing details #2: For the sequencing, the read length (bp) was set to be (expected read length)	301
User-05	Salmonella	24.Reads trimmed before upload (please select one answer)* [Note; this question refers to trimming performed actively by the participant (i.e. trimming performed automatically by your sequencing machine is not relevant for this question). Ideally, no trimming should be performed. As part of the analysis of the sequences subsequent to the deadline of the PT, trimming will be performed by applicatio	No
User-05	Salmonella	26.For the analysis of the sequences from the bacterial cultures and the corresponding DNA in the proficiency test, assembly is not required. If, however, you were to assemble your sequences, which assembly tool would you apply? Please insert name and URL (e.g. Velvet, https://www.ebi.ac.uk/~zerbino/velvet/, open access)	Spades v3.14.1
User-05	Salmonella	27.If any, which method was used to characterize or differentiate isolates (please select all that apply)?*	MLST¬§Other
User-05	Salmonella	27. -> If other, please define	Kraken v2.0.8
User-05	Salmonella	28.If you determined the MLST-type of the sequenced DNA, how was the analysis performed (please select one answer)?*	MLST-analysis was performed on contigs
User-05	Salmonella	29.If you determined antimicrobial resistance (AMR) genes present in the sequenced DNA, how was the analysis performed (please select one answer)?*	Analysis for AMR-genes was performed on contigs
User-05	Salmonella	30.For the detection of the Multi Locus Sequence Type, which tool did you apply? Please insert name and URL (e.g. MLST 1.7 (MultiLocus Sequence Typing), http://cge.cbs.dtu.dk/services/MLST/, open access) (enter 'NA' if not relevant)*:	MLST v2.19.0 (https://github.com/tseemann/mlst)
User-05	Salmonella	31.For the detection of the resistance genes harboured in the sequences, which tool did you apply? Please insert name and URL (e.g. ResFinder, http://cge.cbs.dtu.dk/services/ResFinder/, open access) (enter 'NA' if not relevant):	Abricate v1.0.1 (https://github.com/tseemann/abricate) with the ResFinder database (https://bitbucket.org/genomicepidemiology/resfinder_db/src/master/) PointFinder (https://bitbucket.org/genomicepidemiology/pointfinder/src/master/) with PointFinder database
User-05	Salmonella	32.For the detection of serogroup/serotype, which tool did you apply? Please insert name and URL (e.g. ResFinder, http://cge.cbs.dtu.dk/services/ResFinder/, open access) (enter 'NA' if not relevant):	Seqsero2 v1.1.1 (https://github.com/denglab/SeqSero2)
User-05	Salmonella	33.Please indicate which sequencing platform you used in the proficiency test (please select one answer) *	Illumina
User-05	Salmonella	38.Fastq-files (file-pair #1 for Salmonella) uploaded to the ftp-folder (relevant to paired-end sequences)	GENOMIC20-001-BACT_R1.fastq.gz GENOMIC20-001-BACT_R2.fastq.gz
User-05	Salmonella	39.Fastq-files (file-pair #2 for Salmonella) uploaded to the ftp-folder (relevant to paired-end sequences)	GENOMIC20-001-DNA_R1.fastq.gz GENOMIC20-001-DNA_R2.fastq.gz
User-05	Salmonella	40.Fastq-files (file-pair #3 for Salmonella) uploaded to the ftp-folder (relevant to paired-end sequences)	GENOMIC20-002-BACT_R1.fastq.gz GENOMIC20-002-BACT_R2.fastq.gz
User-05	Salmonella	41.Fastq-files (file-pair #4 for Salmonella) uploaded to the ftp-folder (relevant to paired-end sequences)	GENOMIC20-002-DNA_R1.fastq.gz GENOMIC20-002-DNA_R2.fastq.gz
User-05	Salmonella	42.For Salmonella, the fastq-files (obtained non-assembled sequence data, file names indicated above) have been uploaded to the ftp-folder for bacterial cultures and DNA following the description in the PT-protocol. Please confirm by ticking off the response field* Response field:	TRUE
User-05	E. coli	1)Date parcel with PT-material was received*	2020-09-23
User-05	E. coli	2)Storage conditions of the bacterial cultures in the time between reception and processing (please select one answer)*:	4ÀöC
User-05	E. coli	3)Storage conditions of the DNA in the time between reception and processing (please select one answer)*:	-20ÀöC
User-05	E. coli	1.Date processing of E. coli (bacterial cultures) started	2020-09-24
User-05	E. coli	2.Date processing of E. coli (bacterial cultures) was completed	2020-09-30
User-05	E. coli	3.Date processing of E. coli (DNA) started	2020-09-24
User-05	E. coli	4.Date processing of E. coli (DNA) was completed (sequence data submitted)	2020-10-09
User-05	E. coli	5.1.Type of agar media/liquid broth:	Blood agar plates
User-05	E. coli	5.2.Incubation time (hours):	18-24 hours
User-05	E. coli	5.3.Incubation temperature (ÀöC):	37 ¬∞C
User-05	E. coli	6.1.If manual extraction; kit used, full name:	Not applicable
User-05	E. coli	6.2.If manual extraction; catalogue number of kit:	Not applicable
User-05	E. coli	6.3.If manual extraction, modifications to kit protocol:	Not applicable
User-05	E. coli	6.4.If automatic extraction; robot used:	QIAsymphony SP
User-05	E. coli	6.5.If automatic extraction; specific protocol:	QIAsymphony DSP Virus/Pathogen
User-05	E. coli	6.6.If automatic extraction; modifications to protocol:	Not applicable
User-05	E. coli	7.For E. coli (bacterial cultures), how was the DNA concentration (ng/Œºl) prior to library preparation measured (please select one answer)*	Qubit
User-05	E. coli	8.1.GENOMIC20-001 -BACT (E. coli)	1899-12-31 08:06:00
User-05	E. coli	8.2.GENOMIC20-006 -BACT (E. coli)	1899-12-31 20:05:00
User-05	E. coli	10.For E. coli (bacterial cultures), how was the DNA quality (e.g. 260/280 ratio and/or 260/230 ratio) prior to library preparation measured (please select one answer)	DNA quality not measured
User-05	E. coli	13.For E. coli (DNA received), how was the DNA concentration (ng/Œºl) prior to library preparation measured (please select one answer)*	Qubit
User-05	E. coli	14.1.GENOMIC20-001 -DNA (E. coli)	1900-01-01 11:02:00
User-05	E. coli	14.2.GENOMIC20-006 -DNA (E. coli)	1900-01-01 22:03:00
User-05	E. coli	16.For E. coli (DNA received), how was the DNA quality (e.g. 260/280 ratio and/or 260/230 ratio) prior to library preparation measured (please select one answer)	DNA quality not measured
User-05	E. coli	19.1.GENOMIC20-001 -DNA (E. coli)	No
User-05	E. coli	19.2.GENOMIC20-006 -DNA (E. coli)	No
User-05	E. coli	20.1.For commercial kits; full kit name:	Nextera XT
User-05	E. coli	20.2.For commercial kits; catalogue number:	FC-131-1096
User-05	E. coli	20.3.For commercial kits; lot number:	20468652
User-05	E. coli	20.4.For noncommercial kits; citation for the protocol:	Not applicable
User-05	E. coli	20.5.For noncommercial kits; summary of the protocol:	Not applicable
User-05	E. coli	20.6.Deviations from the kit or cited protocol	Not applicable
User-05	E. coli	21.For E. coli, please indicate the sequencing platform you used in the proficiency test (please select one answer)*	MiSeq
User-05	E. coli	22.Sequencing details #1 (please select one answer)*	Paired-end
User-05	E. coli	24.Reads trimmed before upload (please select one answer)* [Note; this question refers to trimming performed actively by the participant (i.e. trimming performed automatically by your sequencing machine is not relevant for this question). Ideally, no trimming should be performed. As part of the analysis of the sequences subsequent to the deadline of the PT, trimming will be performed by applicatio	No
User-05	E. coli	26.For the analysis of the sequences from the bacterial cultures and the corresponding DNA in the proficiency test, assembly is not required. If, however, you were to assemble your sequences, which assembly tool would you apply? Please insert name and URL (e.g. Velvet, https://www.ebi.ac.uk/~zerbino/velvet/, open access)	Spades v3.14.1
User-05	E. coli	27.If any, which method was used to characterize or differentiate isolates (please select all that apply)?*	MLST¬§Other
User-05	E. coli	27. -> If other, please define	Kraken v2.0.8
User-05	E. coli	28.If you determined the MLST-type of the sequenced DNA, how was the analysis performed (please select one answer)?*	MLST-analysis was performed on contigs
User-05	E. coli	29.If you determined antimicrobial resistance (AMR) genes present in the sequenced DNA, how was the analysis performed (please select one answer)?*	Analysis for AMR-genes was performed on contigs
User-05	E. coli	30.For the detection of the Multi Locus Sequence Type, which tool did you apply? Please insert name and URL (e.g. MLST 1.7 (MultiLocus Sequence Typing), http://cge.cbs.dtu.dk/services/MLST/, open access) (enter 'NA' if not relevant)*:	MLST v2.19.0 (https://github.com/tseemann/mlst)
User-05	E. coli	31.For the detection of the resistance genes harboured in the sequences, which tool did you apply? Please insert name and URL (e.g. ResFinder, http://cge.cbs.dtu.dk/services/ResFinder/, open access) (enter 'NA' if not relevant):	Abricate v1.0.1 (https://github.com/tseemann/abricate) with the ResFinder database (https://bitbucket.org/genomicepidemiology/resfinder_db/src/master/) PointFinder (https://bitbucket.org/genomicepidemiology/pointfinder/src/master/) with PointFinder database
User-05	E. coli	32.For the detection of serogroup/serotype, which tool did you apply? Please insert name and URL (e.g. ResFinder, http://cge.cbs.dtu.dk/services/ResFinder/, open access) (enter 'NA' if not relevant):	SerotypeFinder v2.0 (https://cge.cbs.dtu.dk/services/SerotypeFinder/)
User-05	E. coli	33.Please indicate which sequencing platform you used in the proficiency test (please select one answer) *	Illumina
User-05	E. coli	38.Fastq-files (file-pair #1 for E. coli) uploaded to the ftp-folder (relevant to paired-end sequences)	GENOMIC20-003-BACT_R1.fastq.gz GENOMIC20-003-BACT_R2.fastq.gz
User-05	E. coli	39.Fastq-files (file-pair #2 for E. coli) uploaded to the ftp-folder (relevant to paired-end sequences)	GENOMIC20-003-DNA_R1.fastq.gz GENOMIC20-003-DNA_R2.fastq.gz
User-05	E. coli	40.Fastq-files (file-pair #3 for E. coli) uploaded to the ftp-folder (relevant to paired-end sequences)	GENOMIC20-004-BACT_R1.fastq.gz GENOMIC20-004-BACT_R2.fastq.gz
User-05	E. coli	41.Fastq-files (file-pair #4 for E. coli) uploaded to the ftp-folder (relevant to paired-end sequences)	GENOMIC20-004-DNA_R1.fastq.gz GENOMIC20-004-DNA_R2.fastq.gz
User-05	E. coli	42.For E. coli, the fastq-files (obtained non-assembled sequence data, file names indicated above) have been uploaded to the ftp-folder for bacterial cultures and DNA following the description in the PT-protocol. Please confirm by ticking off the response field* Response field:	TRUE
User-05	Campylobacter	1)Date parcel with PT-material was received*	2020-09-23
User-05	Campylobacter	2)Storage conditions of the bacterial cultures in the time between reception and processing (please select one answer)*:	4ÀöC
User-05	Campylobacter	3)Storage conditions of the DNA in the time between reception and processing (please select one answer)*:	-20ÀöC
User-05	Campylobacter	1.Date processing of Campylobacter (bacterial cultures) started	2020-09-24
User-05	Campylobacter	2.Date processing of Campylobacter (bacterial cultures) was completed	2020-09-30
User-05	Campylobacter	3.Date processing of Campylobacter (DNA) started	2020-09-24
User-05	Campylobacter	4.Date processing of Campylobacter (DNA) was completed (sequence data submitted)	2020-10-09
User-05	Campylobacter	5.1.Type of agar media/liquid broth:	Blood agar plates
User-05	Campylobacter	5.2.Incubation time (hours):	24 hours
User-05	Campylobacter	5.3.Incubation temperature (ÀöC):	42 ¬∞C-microaerophilic conditions
User-05	Campylobacter	6.1.If manual extraction; kit used, full name:	Not applicable
User-05	Campylobacter	6.2.If manual extraction; catalogue number of kit:	Not applicable
User-05	Campylobacter	6.3.If manual extraction, modifications to kit protocol:	Not applicable
User-05	Campylobacter	6.4.If automatic extraction; robot used:	QIAsymphony SP
User-05	Campylobacter	6.5.If automatic extraction; specific protocol:	QIAsymphony DSP Virus/Pathogen
User-05	Campylobacter	6.6.If automatic extraction; modifications to protocol:	Not applicable
User-05	Campylobacter	7.For Campylobacter (bacterial cultures), how was the DNA concentration (ng/Œºl) prior to library preparation measured (please select one answer)*	Qubit
User-05	Campylobacter	8.1.GENOMIC20-001 -BACT (Campylobacter)	1900-01-01 07:04:00
User-05	Campylobacter	8.2.GENOMIC20-006 -BACT (Campylobacter)	37
User-05	Campylobacter	10.For Campylobacter (bacterial cultures), how was the DNA quality (e.g. 260/280 ratio and/or 260/230 ratio) prior to library preparation measured (please select one answer)	DNA quality not measured
User-05	Campylobacter	13.For Campylobacter (DNA received), how was the DNA concentration (ng/Œºl) prior to library preparation measured (please select one answer)*	Qubit
User-05	Campylobacter	14.1.GENOMIC20-001 -DNA (Campylobacter)	1900-01-02 01:06:00
User-05	Campylobacter	14.2.GENOMIC20-006 -DNA (Campylobacter)	70
User-05	Campylobacter	16.For Campylobacter (DNA received), how was the DNA quality (e.g. 260/280 ratio and/or 260/230 ratio) prior to library preparation measured (please select one answer)	DNA quality not measured
User-05	Campylobacter	19.1.GENOMIC20-001 -DNA (Campylobacter)	No
User-05	Campylobacter	19.2.GENOMIC20-006 -DNA (Campylobacter)	No
User-05	Campylobacter	20.1.For commercial kits; full kit name:	Nextera XT
User-05	Campylobacter	20.2.For commercial kits; catalogue number:	FC-131-1096
User-05	Campylobacter	20.3.For commercial kits; lot number:	20468652
User-05	Campylobacter	20.4.For noncommercial kits; citation for the protocol:	Not applicable
User-05	Campylobacter	20.5.For noncommercial kits; summary of the protocol:	Not applicable
User-05	Campylobacter	20.6.Deviations from the kit or cited protocol	Not applicable
User-05	Campylobacter	21.For Campylobacter, please indicate the sequencing platform you used in the proficiency test (please select one answer)*	MiSeq
User-05	Campylobacter	22.Sequencing details #1 (please select one answer)*	Paired-end
User-05	Campylobacter	23.Sequencing details #2: For the sequencing, the read length (bp) was set to be (expected read length)	301
User-05	Campylobacter	24.Reads trimmed before upload (please select one answer)* [Note; this question refers to trimming performed actively by the participant (i.e. trimming performed automatically by your sequencing machine is not relevant for this question). Ideally, no trimming should be performed. As part of the analysis of the sequences subsequent to the deadline of the PT, trimming will be performed by applicatio	No
User-05	Campylobacter	26.For the analysis of the sequences from the bacterial cultures and the corresponding DNA in the proficiency test, assembly is not required. If, however, you were to assemble your sequences, which assembly tool would you apply? Please insert name and URL (e.g. Velvet, https://www.ebi.ac.uk/~zerbino/velvet/, open access)	Spades v3.14.1
User-05	Campylobacter	27.If any, which method was used to characterize or differentiate isolates (please select all that apply)?*	MLST¬§Other
User-05	Campylobacter	27. -> If other, please define	Kraken v2.0.8
User-05	Campylobacter	28.If you determined the MLST-type of the sequenced DNA, how was the analysis performed (please select one answer)?*	MLST-analysis was performed on contigs
User-05	Campylobacter	29.If you determined antimicrobial resistance (AMR) genes present in the sequenced DNA, how was the analysis performed (please select one answer)?*	Analysis for AMR-genes was performed on contigs
User-05	Campylobacter	30.For the detection of the Multi Locus Sequence Type, which tool did you apply? Please insert name and URL (e.g. MLST 1.7 (MultiLocus Sequence Typing), http://cge.cbs.dtu.dk/services/MLST/, open access) (enter 'NA' if not relevant)*:	MLST v2.19.0 (https://github.com/tseemann/mlst)
User-05	Campylobacter	31.For the detection of the resistance genes harboured in the sequences, which tool did you apply? Please insert name and URL (e.g. ResFinder, http://cge.cbs.dtu.dk/services/ResFinder/, open access) (enter 'NA' if not relevant):	Abricate v1.0.1 (https://github.com/tseemann/abricate) with the ResFinder database (https://bitbucket.org/genomicepidemiology/resfinder_db/src/master/) PointFinder (https://bitbucket.org/genomicepidemiology/pointfinder/src/master/) with PointFinder database
User-05	Campylobacter	33.Please indicate which sequencing platform you used in the proficiency test (please select one answer) *	Illumina
User-05	Campylobacter	38.Fastq-files (file-pair #1 for Campylobacter) uploaded to the ftp-folder (relevant to paired-end sequences)	GENOMIC20-005-BACT_R1.fastq.gz GENOMIC20-005-BACT_R2.fastq.gz
User-05	Campylobacter	39.Fastq-files (file-pair #2 for Campylobacter) uploaded to the ftp-folder (relevant to paired-end sequences)	GENOMIC20-005-DNA_R1.fastq.gz GENOMIC20-005-DNA_R2.fastq.gz
User-05	Campylobacter	40.Fastq-files (file-pair #3 for Campylobacter) uploaded to the ftp-folder (relevant to paired-end sequences)	GENOMIC20-006-BACT_R1.fastq.gz GENOMIC20-006-BACT_R2.fastq.gz
User-05	Campylobacter	41.Fastq-files (file-pair #4 for Campylobacter) uploaded to the ftp-folder (relevant to paired-end sequences)	GENOMIC20-006-DNA_R1.fastq.gz GENOMIC20-006-DNA_R2.fastq.gz
User-05	Campylobacter	42.For Campylobacter, the fastq-files (obtained non-assembled sequence data, file names indicated above) have been uploaded to the ftp-folder for bacterial cultures and DNA following the description in the PT-protocol. Please confirm by ticking off the response field* Response field:	TRUE
User-06	Salmonella	1)Date parcel with PT-material was received*	2020-09-23
User-06	Salmonella	2)Storage conditions of the bacterial cultures in the time between reception and processing (please select one answer)*:	4ÀöC
User-06	Salmonella	3)Storage conditions of the DNA in the time between reception and processing (please select one answer)*:	Room temperature
User-06	Salmonella	1.Date processing of Salmonella (bacterial cultures) started	2020-09-24
User-06	Salmonella	2.Date processing of Salmonella (bacterial cultures) was completed	2020-09-28
User-06	Salmonella	3.Date processing of Salmonella (DNA) started	2020-10-19
User-06	Salmonella	4.Date processing of Salmonella (DNA) was completed (sequence data submitted)	2020-10-26
User-06	Salmonella	5.1.Type of agar media/liquid broth:	TSA
User-06	Salmonella	5.2.Incubation time (hours):	18
User-06	Salmonella	5.3.Incubation temperature (ÀöC):	37
User-06	Salmonella	6.1.If manual extraction; kit used, full name:	QIAamp DNA Mini Kit
User-06	Salmonella	6.2.If manual extraction; catalogue number of kit:	51306
User-06	Salmonella	7.For Salmonella (bacterial cultures), how was the DNA concentration (ng/Œºl) prior to library preparation measured (please select one answer)*	Qubit
User-06	Salmonella	8.1.GENOMIC20-001 -BACT (Salmonella)	28
User-06	Salmonella	8.2.GENOMIC20-006 -BACT (Salmonella)	1900-01-01 00:09:00
User-06	Salmonella	9.1.GENOMIC20-001 -BACT (Salmonella)	1899-12-31 04:04:00
User-06	Salmonella	9.2.GENOMIC20-006 -BACT (Salmonella)	0.234722
User-06	Salmonella	10.For Salmonella (bacterial cultures), how was the DNA quality (e.g. 260/280 ratio and/or 260/230 ratio) prior to library preparation measured (please select one answer)	DNA quality not measured
User-06	Salmonella	13.For Salmonella (DNA received), how was the DNA concentration (ng/Œºl) prior to library preparation measured (please select one answer)*	Qubit
User-06	Salmonella	14.1.GENOMIC20-001 -DNA (Salmonella)	1899-12-31 22:03:00
User-06	Salmonella	14.2.GENOMIC20-006 -DNA (Salmonella)	1900-01-01 04:02:00
User-06	Salmonella	15.1.GENOMIC20-001 -DNA (Salmonella)	1899-12-31 04:05:00
User-06	Salmonella	15.2.GENOMIC20-006 -DNA (Salmonella)	1899-12-31 05:06:00
User-06	Salmonella	16.For Salmonella (DNA received), how was the DNA quality (e.g. 260/280 ratio and/or 260/230 ratio) prior to library preparation measured (please select one answer)	DNA quality not measured
User-06	Salmonella	19.1.GENOMIC20-001 -DNA (Salmonella)	No
User-06	Salmonella	19.2.GENOMIC20-006 -DNA (Salmonella)	No
User-06	Salmonella	20.1.For commercial kits; full kit name:	Nextera DNA Flex LPK (96 SPI) - Illumina
User-06	Salmonella	20.2.For commercial kits; catalogue number:	20018705
User-06	Salmonella	20.3.For commercial kits; lot number:	20467185/20461610/20480214
User-06	Salmonella	21.For Salmonella, please indicate the sequencing platform you used in the proficiency test (please select one answer)*	Other
User-06	Salmonella	21. -> If other, please define	MiniSeq Illumina
User-06	Salmonella	22.Sequencing details #1 (please select one answer)*	Paired-end
User-06	Salmonella	23.Sequencing details #2: For the sequencing, the read length (bp) was set to be (expected read length)	150
User-06	Salmonella	24.Reads trimmed before upload (please select one answer)* [Note; this question refers to trimming performed actively by the participant (i.e. trimming performed automatically by your sequencing machine is not relevant for this question). Ideally, no trimming should be performed. As part of the analysis of the sequences subsequent to the deadline of the PT, trimming will be performed by applicatio	No
User-06	Salmonella	26.For the analysis of the sequences from the bacterial cultures and the corresponding DNA in the proficiency test, assembly is not required. If, however, you were to assemble your sequences, which assembly tool would you apply? Please insert name and URL (e.g. Velvet, https://www.ebi.ac.uk/~zerbino/velvet/, open access)	SKESA
User-06	Salmonella	27.If any, which method was used to characterize or differentiate isolates (please select all that apply)?*	Gene-by-gene-based
User-06	Salmonella	28.If you determined the MLST-type of the sequenced DNA, how was the analysis performed (please select one answer)?*	MLST-analysis was performed on contigs
User-06	Salmonella	29.If you determined antimicrobial resistance (AMR) genes present in the sequenced DNA, how was the analysis performed (please select one answer)?*	Analysis for AMR-genes was performed on raw reads
User-06	Salmonella	30.For the detection of the Multi Locus Sequence Type, which tool did you apply? Please insert name and URL (e.g. MLST 1.7 (MultiLocus Sequence Typing), http://cge.cbs.dtu.dk/services/MLST/, open access) (enter 'NA' if not relevant)*:	SeqSphere
User-06	Salmonella	31.For the detection of the resistance genes harboured in the sequences, which tool did you apply? Please insert name and URL (e.g. ResFinder, http://cge.cbs.dtu.dk/services/ResFinder/, open access) (enter 'NA' if not relevant):	ResFinder 4
User-06	Salmonella	32.For the detection of serogroup/serotype, which tool did you apply? Please insert name and URL (e.g. ResFinder, http://cge.cbs.dtu.dk/services/ResFinder/, open access) (enter 'NA' if not relevant):	CGE
User-06	Salmonella	33.Please indicate which sequencing platform you used in the proficiency test (please select one answer) *	Illumina
User-06	Salmonella	38.Fastq-files (file-pair #1 for Salmonella) uploaded to the ftp-folder (relevant to paired-end sequences)	GENOMIC20-001-BACT_R1.fastq.gz GENOMIC20-001-BACT_R2.fastq.gz
User-06	Salmonella	39.Fastq-files (file-pair #2 for Salmonella) uploaded to the ftp-folder (relevant to paired-end sequences)	GENOMIC20-002-BACT_R1.fastq.gz GENOMIC20-002-BACT_R2.fastq.gz
User-06	Salmonella	40.Fastq-files (file-pair #3 for Salmonella) uploaded to the ftp-folder (relevant to paired-end sequences)	GENOMIC20-001-DNA_R1.fastq.gz GENOMIC20-001-DNA_R2.fastq.gz
User-06	Salmonella	41.Fastq-files (file-pair #4 for Salmonella) uploaded to the ftp-folder (relevant to paired-end sequences)	GENOMIC20-002-DNA_R1.fastq.gz GENOMIC20-002-DNA_R2.fastq.gz
User-06	Salmonella	42.For Salmonella, the fastq-files (obtained non-assembled sequence data, file names indicated above) have been uploaded to the ftp-folder for bacterial cultures and DNA following the description in the PT-protocol. Please confirm by ticking off the response field* Response field:	TRUE
User-06	Salmonella	43.General comments related to the testing of Salmonella	FTP doesn't work
User-06	E. coli	1)Date parcel with PT-material was received*	2020-09-23
User-06	E. coli	2)Storage conditions of the bacterial cultures in the time between reception and processing (please select one answer)*:	4ÀöC
User-06	E. coli	3)Storage conditions of the DNA in the time between reception and processing (please select one answer)*:	Room temperature
User-06	E. coli	1.Date processing of E. coli (bacterial cultures) started	2020-09-24
User-06	E. coli	2.Date processing of E. coli (bacterial cultures) was completed	2020-09-28
User-06	E. coli	3.Date processing of E. coli (DNA) started	2020-10-19
User-06	E. coli	4.Date processing of E. coli (DNA) was completed (sequence data submitted)	2020-10-26
User-06	E. coli	5.1.Type of agar media/liquid broth:	TSA
User-06	E. coli	5.2.Incubation time (hours):	18
User-06	E. coli	5.3.Incubation temperature (ÀöC):	37
User-06	E. coli	6.1.If manual extraction; kit used, full name:	QIAmp DNA Mini Kit
User-06	E. coli	6.2.If manual extraction; catalogue number of kit:	51306
User-06	E. coli	7.For E. coli (bacterial cultures), how was the DNA concentration (ng/Œºl) prior to library preparation measured (please select one answer)*	Qubit
User-06	E. coli	8.1.GENOMIC20-001 -BACT (E. coli)	1899-12-31 21:09:00
User-06	E. coli	8.2.GENOMIC20-006 -BACT (E. coli)	1899-12-31 13:03:00
User-06	E. coli	9.1.GENOMIC20-001 -BACT (E. coli)	1899-12-31 04:38:00
User-06	E. coli	9.2.GENOMIC20-006 -BACT (E. coli)	0.129167
User-06	E. coli	10.For E. coli (bacterial cultures), how was the DNA quality (e.g. 260/280 ratio and/or 260/230 ratio) prior to library preparation measured (please select one answer)	DNA quality not measured
User-06	E. coli	13.For E. coli (DNA received), how was the DNA concentration (ng/Œºl) prior to library preparation measured (please select one answer)*	Qubit
User-06	E. coli	14.1.GENOMIC20-001 -DNA (E. coli)	1899-12-31 20:07:00
User-06	E. coli	14.2.GENOMIC20-006 -DNA (E. coli)	1900-01-01 08:05:00
User-06	E. coli	15.1.GENOMIC20-001 -DNA (E. coli)	1899-12-31 04:14:00
User-06	E. coli	15.2.GENOMIC20-006 -DNA (E. coli)	1899-12-31 06:05:00
User-06	E. coli	16.For E. coli (DNA received), how was the DNA quality (e.g. 260/280 ratio and/or 260/230 ratio) prior to library preparation measured (please select one answer)	DNA quality not measured
User-06	E. coli	19.1.GENOMIC20-001 -DNA (E. coli)	No
User-06	E. coli	19.2.GENOMIC20-006 -DNA (E. coli)	No
User-06	E. coli	20.1.For commercial kits; full kit name:	Nextera DNA Flex LPK (96DPI) Illumina
User-06	E. coli	20.2.For commercial kits; catalogue number:	20018705
User-06	E. coli	20.3.For commercial kits; lot number:	20467185/20461610/20480214
User-06	E. coli	21.For E. coli, please indicate the sequencing platform you used in the proficiency test (please select one answer)*	Other
User-06	E. coli	21. -> If other, please define	MiniSeq Illumina
User-06	E. coli	22.Sequencing details #1 (please select one answer)*	Paired-end
User-06	E. coli	24.Reads trimmed before upload (please select one answer)* [Note; this question refers to trimming performed actively by the participant (i.e. trimming performed automatically by your sequencing machine is not relevant for this question). Ideally, no trimming should be performed. As part of the analysis of the sequences subsequent to the deadline of the PT, trimming will be performed by applicatio	No
User-06	E. coli	26.For the analysis of the sequences from the bacterial cultures and the corresponding DNA in the proficiency test, assembly is not required. If, however, you were to assemble your sequences, which assembly tool would you apply? Please insert name and URL (e.g. Velvet, https://www.ebi.ac.uk/~zerbino/velvet/, open access)	SKESA
User-06	E. coli	27.If any, which method was used to characterize or differentiate isolates (please select all that apply)?*	Gene-by-gene-based
User-06	E. coli	28.If you determined the MLST-type of the sequenced DNA, how was the analysis performed (please select one answer)?*	MLST-analysis was performed on contigs
User-06	E. coli	29.If you determined antimicrobial resistance (AMR) genes present in the sequenced DNA, how was the analysis performed (please select one answer)?*	Analysis for AMR-genes was performed on raw reads
User-06	E. coli	30.For the detection of the Multi Locus Sequence Type, which tool did you apply? Please insert name and URL (e.g. MLST 1.7 (MultiLocus Sequence Typing), http://cge.cbs.dtu.dk/services/MLST/, open access) (enter 'NA' if not relevant)*:	SeqSphere
User-06	E. coli	31.For the detection of the resistance genes harboured in the sequences, which tool did you apply? Please insert name and URL (e.g. ResFinder, http://cge.cbs.dtu.dk/services/ResFinder/, open access) (enter 'NA' if not relevant):	ResFinder 4
User-06	E. coli	33.Please indicate which sequencing platform you used in the proficiency test (please select one answer) *	Illumina
User-06	E. coli	38.Fastq-files (file-pair #1 for E. coli) uploaded to the ftp-folder (relevant to paired-end sequences)	GENOMIC20-003-BACT_R1.fastq.gz GENOMIC20-003-BACT_R2.fastq.gz
User-06	E. coli	39.Fastq-files (file-pair #2 for E. coli) uploaded to the ftp-folder (relevant to paired-end sequences)	GENOMIC20-004-BACT_R1.fastq.gz GENOMIC20-004-BACT_R2.fastq.gz
User-06	E. coli	40.Fastq-files (file-pair #3 for E. coli) uploaded to the ftp-folder (relevant to paired-end sequences)	GENOMIC20-003-DNA_R1.fastq.gz GENOMIC20-003-DNA_R2.fastq.gz
User-06	E. coli	41.Fastq-files (file-pair #4 for E. coli) uploaded to the ftp-folder (relevant to paired-end sequences)	GENOMIC20-004-DNA_R1.fastq.gz GENOMIC20-004-DNA_R2.fastq.gz
User-06	E. coli	42.For E. coli, the fastq-files (obtained non-assembled sequence data, file names indicated above) have been uploaded to the ftp-folder for bacterial cultures and DNA following the description in the PT-protocol. Please confirm by ticking off the response field* Response field:	TRUE
User-06	E. coli	43.General comments related to the testing of E. coli	FTP doesn't work
User-06	Campylobacter	1)Date parcel with PT-material was received*	2020-09-23
User-06	Campylobacter	2)Storage conditions of the bacterial cultures in the time between reception and processing (please select one answer)*:	4ÀöC
User-06	Campylobacter	3)Storage conditions of the DNA in the time between reception and processing (please select one answer)*:	Room temperature
User-06	Campylobacter	1.Date processing of Campylobacter (bacterial cultures) started	2020-09-26
User-06	Campylobacter	2.Date processing of Campylobacter (bacterial cultures) was completed	2020-09-28
User-06	Campylobacter	3.Date processing of Campylobacter (DNA) started	2020-10-19
User-06	Campylobacter	4.Date processing of Campylobacter (DNA) was completed (sequence data submitted)	2020-10-26
User-06	Campylobacter	5.1.Type of agar media/liquid broth:	mCCDA
User-06	Campylobacter	5.2.Incubation time (hours):	48
User-06	Campylobacter	5.3.Incubation temperature (ÀöC):	42
User-06	Campylobacter	6.1.If manual extraction; kit used, full name:	QIAamp DNA Mini Kit
User-06	Campylobacter	6.2.If manual extraction; catalogue number of kit:	51306
User-06	Campylobacter	7.For Campylobacter (bacterial cultures), how was the DNA concentration (ng/Œºl) prior to library preparation measured (please select one answer)*	Qubit
User-06	Campylobacter	8.1.GENOMIC20-001 -BACT (Campylobacter)	18
User-06	Campylobacter	8.2.GENOMIC20-006 -BACT (Campylobacter)	1899-12-31 19:02:00
User-06	Campylobacter	9.1.GENOMIC20-001 -BACT (Campylobacter)	1899-12-31 03:06:00
User-06	Campylobacter	9.2.GENOMIC20-006 -BACT (Campylobacter)	1899-12-31 03:08:00
User-06	Campylobacter	10.For Campylobacter (bacterial cultures), how was the DNA quality (e.g. 260/280 ratio and/or 260/230 ratio) prior to library preparation measured (please select one answer)	DNA quality not measured
User-06	Campylobacter	13.For Campylobacter (DNA received), how was the DNA concentration (ng/Œºl) prior to library preparation measured (please select one answer)*	Qubit
User-06	Campylobacter	14.1.GENOMIC20-001 -DNA (Campylobacter)	1900-01-01 06:04:00
User-06	Campylobacter	14.2.GENOMIC20-006 -DNA (Campylobacter)	1900-01-01 05:03:00
User-06	Campylobacter	15.1.GENOMIC20-001 -DNA (Campylobacter)	1899-12-31 06:01:00
User-06	Campylobacter	15.2.GENOMIC20-006 -DNA (Campylobacter)	1899-12-31 05:08:00
User-06	Campylobacter	16.For Campylobacter (DNA received), how was the DNA quality (e.g. 260/280 ratio and/or 260/230 ratio) prior to library preparation measured (please select one answer)	DNA quality not measured
User-06	Campylobacter	19.1.GENOMIC20-001 -DNA (Campylobacter)	No
User-06	Campylobacter	19.2.GENOMIC20-006 -DNA (Campylobacter)	No
User-06	Campylobacter	20.1.For commercial kits; full kit name:	Nextera DNA Flex LPK (96 SPI)- Illumina
User-06	Campylobacter	20.2.For commercial kits; catalogue number:	20018705
User-06	Campylobacter	20.3.For commercial kits; lot number:	20467185/20461610/20480214
User-06	Campylobacter	21.For Campylobacter, please indicate the sequencing platform you used in the proficiency test (please select one answer)*	Other
User-06	Campylobacter	21. -> If other, please define	MiniSeq Illumina
User-06	Campylobacter	22.Sequencing details #1 (please select one answer)*	Paired-end
User-06	Campylobacter	23.Sequencing details #2: For the sequencing, the read length (bp) was set to be (expected read length)	150
User-06	Campylobacter	24.Reads trimmed before upload (please select one answer)* [Note; this question refers to trimming performed actively by the participant (i.e. trimming performed automatically by your sequencing machine is not relevant for this question). Ideally, no trimming should be performed. As part of the analysis of the sequences subsequent to the deadline of the PT, trimming will be performed by applicatio	No
User-06	Campylobacter	26.For the analysis of the sequences from the bacterial cultures and the corresponding DNA in the proficiency test, assembly is not required. If, however, you were to assemble your sequences, which assembly tool would you apply? Please insert name and URL (e.g. Velvet, https://www.ebi.ac.uk/~zerbino/velvet/, open access)	SKESA
User-06	Campylobacter	27.If any, which method was used to characterize or differentiate isolates (please select all that apply)?*	Gene-by-gene-based
User-06	Campylobacter	28.If you determined the MLST-type of the sequenced DNA, how was the analysis performed (please select one answer)?*	MLST-analysis was performed on contigs
User-06	Campylobacter	29.If you determined antimicrobial resistance (AMR) genes present in the sequenced DNA, how was the analysis performed (please select one answer)?*	Analysis for AMR-genes was performed on raw reads
User-06	Campylobacter	30.For the detection of the Multi Locus Sequence Type, which tool did you apply? Please insert name and URL (e.g. MLST 1.7 (MultiLocus Sequence Typing), http://cge.cbs.dtu.dk/services/MLST/, open access) (enter 'NA' if not relevant)*:	SeqSphere
User-06	Campylobacter	31.For the detection of the resistance genes harboured in the sequences, which tool did you apply? Please insert name and URL (e.g. ResFinder, http://cge.cbs.dtu.dk/services/ResFinder/, open access) (enter 'NA' if not relevant):	ResFinder 4 and typing results from the method described in Ragimbeau et al. BMC 2014
User-06	Campylobacter	33.Please indicate which sequencing platform you used in the proficiency test (please select one answer) *	Illumina
User-06	Campylobacter	38.Fastq-files (file-pair #1 for Campylobacter) uploaded to the ftp-folder (relevant to paired-end sequences)	GENOMIC20-005-BACT_R1.fastq.gz GENOMIC20-005-BACT_R2.fastq.gz
User-06	Campylobacter	39.Fastq-files (file-pair #2 for Campylobacter) uploaded to the ftp-folder (relevant to paired-end sequences)	GENOMIC20-006-BACT_R1.fastq.gz GENOMIC20-006-BACT_R2.fastq.gz
User-06	Campylobacter	40.Fastq-files (file-pair #3 for Campylobacter) uploaded to the ftp-folder (relevant to paired-end sequences)	GENOMIC20-005-DNA_R1.fastq.gz GENOMIC20-005-DNA_R2.fastq.gz
User-06	Campylobacter	41.Fastq-files (file-pair #4 for Campylobacter) uploaded to the ftp-folder (relevant to paired-end sequences)	GENOMIC20-006-DNA_R1.fastq.gz GENOMIC20-006-DNA_R2.fastq.gz
User-06	Campylobacter	42.For Campylobacter, the fastq-files (obtained non-assembled sequence data, file names indicated above) have been uploaded to the ftp-folder for bacterial cultures and DNA following the description in the PT-protocol. Please confirm by ticking off the response field* Response field:	TRUE
User-06	Campylobacter	43.General comments related to the testing of Campylobacter	FTP doesn't work
User-07	Salmonella	1)Date parcel with PT-material was received*	2020-09-23
User-07	Salmonella	2)Storage conditions of the bacterial cultures in the time between reception and processing (please select one answer)*:	No storage time
User-07	Salmonella	3)Storage conditions of the DNA in the time between reception and processing (please select one answer)*:	Room temperature
User-07	Salmonella	1.Date processing of Salmonella (bacterial cultures) started	2020-09-23
User-07	Salmonella	2.Date processing of Salmonella (bacterial cultures) was completed	2020-09-25
User-07	Salmonella	3.Date processing of Salmonella (DNA) started	2020-09-29
User-07	Salmonella	4.Date processing of Salmonella (DNA) was completed (sequence data submitted)	2020-11-17
User-07	Salmonella	5.1.Type of agar media/liquid broth:	Heart Infusion agar with 5% sheepblood
User-07	Salmonella	5.2.Incubation time (hours):	18
User-07	Salmonella	5.3.Incubation temperature (ÀöC):	37
User-07	Salmonella	6.1.If manual extraction; kit used, full name:	Qiagen blood & tissue kit
User-07	Salmonella	6.2.If manual extraction; catalogue number of kit:	69506
User-07	Salmonella	6.3.If manual extraction, modifications to kit protocol:	Elution with buffer EB instead of AC buffe
User-07	Salmonella	7.For Salmonella (bacterial cultures), how was the DNA concentration (ng/Œºl) prior to library preparation measured (please select one answer)*	Other
User-07	Salmonella	7. -> If other, please define	with PicoGreen on the Clariostar
User-07	Salmonella	8.1.GENOMIC20-001 -BACT (Salmonella)	1899-12-31 04:06:00
User-07	Salmonella	8.2.GENOMIC20-006 -BACT (Salmonella)	1899-12-31 09:06:00
User-07	Salmonella	10.For Salmonella (bacterial cultures), how was the DNA quality (e.g. 260/280 ratio and/or 260/230 ratio) prior to library preparation measured (please select one answer)	Other
User-07	Salmonella	10. -> If other, please define	Tapestation; Genomic DNA-tape
User-07	Salmonella	11.1.GENOMIC20-001 -BACT (Salmonella)	1899-12-31 07:01:00
User-07	Salmonella	11.2.GENOMIC20-006 -BACT (Salmonella)	1899-12-31 07:06:00
User-07	Salmonella	13.For Salmonella (DNA received), how was the DNA concentration (ng/Œºl) prior to library preparation measured (please select one answer)*	Other
User-07	Salmonella	13. -> If other, please define	with PicoGreen on the Clariostar
User-07	Salmonella	14.1.GENOMIC20-001 -DNA (Salmonella)	1899-12-31 17:09:00
User-07	Salmonella	14.2.GENOMIC20-006 -DNA (Salmonella)	1899-12-31 18:02:00
User-07	Salmonella	16.For Salmonella (DNA received), how was the DNA quality (e.g. 260/280 ratio and/or 260/230 ratio) prior to library preparation measured (please select one answer)	Other
User-07	Salmonella	16. -> If other, please define	Tapestation; Genomic DNA-tape
User-07	Salmonella	17.1.GENOMIC20-001 -DNA (Salmonella)	1899-12-31 09:02:00
User-07	Salmonella	17.2.GENOMIC20-006 -DNA (Salmonella)	1899-12-31 06:07:00
User-07	Salmonella	19.1.GENOMIC20-001 -DNA (Salmonella)	Yes
User-07	Salmonella	19.2.GENOMIC20-006 -DNA (Salmonella)	Yes
User-07	Salmonella	20.1.For commercial kits; full kit name:	Takara Thruplex DNA-seq kit
User-07	Salmonella	20.2.For commercial kits; catalogue number:	R400676
User-07	Salmonella	20.3.For commercial kits; lot number:	200-2242A
User-07	Salmonella	20.6.Deviations from the kit or cited protocol	none
User-07	Salmonella	21.For Salmonella, please indicate the sequencing platform you used in the proficiency test (please select one answer)*	MiSeq
User-07	Salmonella	22.Sequencing details #1 (please select one answer)*	Paired-end
User-07	Salmonella	23.Sequencing details #2: For the sequencing, the read length (bp) was set to be (expected read length)	250
User-07	Salmonella	24.Reads trimmed before upload (please select one answer)* [Note; this question refers to trimming performed actively by the participant (i.e. trimming performed automatically by your sequencing machine is not relevant for this question). Ideally, no trimming should be performed. As part of the analysis of the sequences subsequent to the deadline of the PT, trimming will be performed by applicatio	Yes
User-07	Salmonella	25.If trimmed, which tool was applied (in the following text field, please insert name and URL/link (if possible))	BBduk
User-07	Salmonella	26.For the analysis of the sequences from the bacterial cultures and the corresponding DNA in the proficiency test, assembly is not required. If, however, you were to assemble your sequences, which assembly tool would you apply? Please insert name and URL (e.g. Velvet, https://www.ebi.ac.uk/~zerbino/velvet/, open access)	Unicycler v0.4.8
User-07	Salmonella	27.If any, which method was used to characterize or differentiate isolates (please select all that apply)?*	MLST
User-07	Salmonella	28.If you determined the MLST-type of the sequenced DNA, how was the analysis performed (please select one answer)?*	MLST-analysis was performed on contigs
User-07	Salmonella	29.If you determined antimicrobial resistance (AMR) genes present in the sequenced DNA, how was the analysis performed (please select one answer)?*	Analysis for AMR-genes was performed on contigs
User-07	Salmonella	30.For the detection of the Multi Locus Sequence Type, which tool did you apply? Please insert name and URL (e.g. MLST 1.7 (MultiLocus Sequence Typing), http://cge.cbs.dtu.dk/services/MLST/, open access) (enter 'NA' if not relevant)*:	Tseemann; https://github.com/tseeman/mlst
User-07	Salmonella	31.For the detection of the resistance genes harboured in the sequences, which tool did you apply? Please insert name and URL (e.g. ResFinder, http://cge.cbs.dtu.dk/services/ResFinder/, open access) (enter 'NA' if not relevant):	ResFinder; https://cge.cbs.dtu.dk/services/ResFinder/
User-07	Salmonella	32.For the detection of serogroup/serotype, which tool did you apply? Please insert name and URL (e.g. ResFinder, http://cge.cbs.dtu.dk/services/ResFinder/, open access) (enter 'NA' if not relevant):	SeqSero; https://cge.cbs.dtu.dk/services/SeqSero/
User-07	Salmonella	33.Please indicate which sequencing platform you used in the proficiency test (please select one answer) *	Illumina
User-07	Salmonella	38.Fastq-files (file-pair #1 for Salmonella) uploaded to the ftp-folder (relevant to paired-end sequences)	GENOMIC20-001-BACT_R1.fastq.gz GENOMIC20-001-BACT_R2.fastq.gz
User-07	Salmonella	39.Fastq-files (file-pair #2 for Salmonella) uploaded to the ftp-folder (relevant to paired-end sequences)	GENOMIC20-001-DNA_R1.fastq.gz GENOMIC20-001-DNA_R2.fastq.gz
User-07	Salmonella	40.Fastq-files (file-pair #3 for Salmonella) uploaded to the ftp-folder (relevant to paired-end sequences)	GENOMIC20-002-BACT_R1.fastq.gz GENOMIC20-002-BACT_R2.fastq.gz
User-07	Salmonella	41.Fastq-files (file-pair #4 for Salmonella) uploaded to the ftp-folder (relevant to paired-end sequences)	GENOMIC20-002-DNA_R1.fastq.gz GENOMIC20-002-DNA_R2.fastq.gz
User-07	Salmonella	42.For Salmonella, the fastq-files (obtained non-assembled sequence data, file names indicated above) have been uploaded to the ftp-folder for bacterial cultures and DNA following the description in the PT-protocol. Please confirm by ticking off the response field* Response field:	TRUE
User-07	E. coli	1)Date parcel with PT-material was received*	2020-09-23
User-07	E. coli	2)Storage conditions of the bacterial cultures in the time between reception and processing (please select one answer)*:	No storage time
User-07	E. coli	3)Storage conditions of the DNA in the time between reception and processing (please select one answer)*:	Room temperature
User-07	E. coli	1.Date processing of E. coli (bacterial cultures) started	2020-09-23
User-07	E. coli	2.Date processing of E. coli (bacterial cultures) was completed	2020-09-25
User-07	E. coli	3.Date processing of E. coli (DNA) started	2020-09-29
User-07	E. coli	4.Date processing of E. coli (DNA) was completed (sequence data submitted)	2020-11-17
User-07	E. coli	5.1.Type of agar media/liquid broth:	Heart Infusion agar with 5% sheepblood
User-07	E. coli	5.2.Incubation time (hours):	18
User-07	E. coli	5.3.Incubation temperature (ÀöC):	37
User-07	E. coli	6.1.If manual extraction; kit used, full name:	Qiagen blood & tissue kit
User-07	E. coli	6.2.If manual extraction; catalogue number of kit:	69506
User-07	E. coli	6.3.If manual extraction, modifications to kit protocol:	Elution with buffer EB instead of AC buffe
User-07	E. coli	7.For E. coli (bacterial cultures), how was the DNA concentration (ng/Œºl) prior to library preparation measured (please select one answer)*	Other
User-07	E. coli	7. -> If other, please define	with PicoGreen on the Clariostar
User-07	E. coli	8.1.GENOMIC20-001 -BACT (E. coli)	1899-12-31 02:09:00
User-07	E. coli	8.2.GENOMIC20-006 -BACT (E. coli)	9
User-07	E. coli	10.For E. coli (bacterial cultures), how was the DNA quality (e.g. 260/280 ratio and/or 260/230 ratio) prior to library preparation measured (please select one answer)	Other
User-07	E. coli	10. -> If other, please define	Tapestation; Genomic DNA-tape
User-07	E. coli	11.1.GENOMIC20-001 -BACT (E. coli)	1899-12-31 07:03:00
User-07	E. coli	11.2.GENOMIC20-006 -BACT (E. coli)	75147
User-07	E. coli	13.For E. coli (DNA received), how was the DNA concentration (ng/Œºl) prior to library preparation measured (please select one answer)*	Other
User-07	E. coli	13. -> If other, please define	with PicoGreen on the Clariostar
User-07	E. coli	14.1.GENOMIC20-001 -DNA (E. coli)	1899-12-31 14:07:00
User-07	E. coli	14.2.GENOMIC20-006 -DNA (E. coli)	1899-12-31 18:08:00
User-07	E. coli	16.For E. coli (DNA received), how was the DNA quality (e.g. 260/280 ratio and/or 260/230 ratio) prior to library preparation measured (please select one answer)	Other
User-07	E. coli	16. -> If other, please define	Tapestation; Genomic DNA-tape
User-07	E. coli	17.1.GENOMIC20-001 -DNA (E. coli)	1899-12-31 08:02:00
User-07	E. coli	17.2.GENOMIC20-006 -DNA (E. coli)	1899-12-31 08:08:00
User-07	E. coli	19.1.GENOMIC20-001 -DNA (E. coli)	Yes
User-07	E. coli	19.2.GENOMIC20-006 -DNA (E. coli)	Yes
User-07	E. coli	20.1.For commercial kits; full kit name:	Takara Thruplex DNA-seq kit
User-07	E. coli	20.2.For commercial kits; catalogue number:	R400676
User-07	E. coli	20.3.For commercial kits; lot number:	200-2242A
User-07	E. coli	20.6.Deviations from the kit or cited protocol	none
User-07	E. coli	21.For E. coli, please indicate the sequencing platform you used in the proficiency test (please select one answer)*	MiSeq
User-07	E. coli	22.Sequencing details #1 (please select one answer)*	Paired-end
User-07	E. coli	23.Sequencing details #2: For the sequencing, the read length (bp) was set to be (expected read length)	250
User-07	E. coli	24.Reads trimmed before upload (please select one answer)* [Note; this question refers to trimming performed actively by the participant (i.e. trimming performed automatically by your sequencing machine is not relevant for this question). Ideally, no trimming should be performed. As part of the analysis of the sequences subsequent to the deadline of the PT, trimming will be performed by applicatio	Yes
User-07	E. coli	25.If trimmed, which tool was applied (in the following text field, please insert name and URL/link (if possible))	BBduk
User-07	E. coli	26.For the analysis of the sequences from the bacterial cultures and the corresponding DNA in the proficiency test, assembly is not required. If, however, you were to assemble your sequences, which assembly tool would you apply? Please insert name and URL (e.g. Velvet, https://www.ebi.ac.uk/~zerbino/velvet/, open access)	Unicycler v0.4.8
User-07	E. coli	27.If any, which method was used to characterize or differentiate isolates (please select all that apply)?*	MLST
User-07	E. coli	28.If you determined the MLST-type of the sequenced DNA, how was the analysis performed (please select one answer)?*	MLST-analysis was performed on contigs
User-07	E. coli	29.If you determined antimicrobial resistance (AMR) genes present in the sequenced DNA, how was the analysis performed (please select one answer)?*	Analysis for AMR-genes was performed on contigs
User-07	E. coli	30.For the detection of the Multi Locus Sequence Type, which tool did you apply? Please insert name and URL (e.g. MLST 1.7 (MultiLocus Sequence Typing), http://cge.cbs.dtu.dk/services/MLST/, open access) (enter 'NA' if not relevant)*:	Tseemann; https://github.com/tseeman/mlst
User-07	E. coli	31.For the detection of the resistance genes harboured in the sequences, which tool did you apply? Please insert name and URL (e.g. ResFinder, http://cge.cbs.dtu.dk/services/ResFinder/, open access) (enter 'NA' if not relevant):	ResFinder; https://cge.cbs.dtu.dk/services/ResFinder/
User-07	E. coli	32.For the detection of serogroup/serotype, which tool did you apply? Please insert name and URL (e.g. ResFinder, http://cge.cbs.dtu.dk/services/ResFinder/, open access) (enter 'NA' if not relevant):	https://cge.cbs.dtu.dk/services/SerotypeFinder/
User-07	E. coli	33.Please indicate which sequencing platform you used in the proficiency test (please select one answer) *	Illumina
User-07	E. coli	38.Fastq-files (file-pair #1 for E. coli) uploaded to the ftp-folder (relevant to paired-end sequences)	GENOMIC20-003-BACT_R1.fastq.gz GENOMIC20-003-BACT_R2.fastq.gz
User-07	E. coli	39.Fastq-files (file-pair #2 for E. coli) uploaded to the ftp-folder (relevant to paired-end sequences)	GENOMIC20-003-DNA_R1.fastq.gz GENOMIC20-003-DNA_R2.fastq.gz
User-07	E. coli	40.Fastq-files (file-pair #3 for E. coli) uploaded to the ftp-folder (relevant to paired-end sequences)	GENOMIC20-004-BACT_R1.fastq.gz GENOMIC20-004-BACT_R2.fastq.gz
User-07	E. coli	41.Fastq-files (file-pair #4 for E. coli) uploaded to the ftp-folder (relevant to paired-end sequences)	GENOMIC20-004-DNA_R1.fastq.gz GENOMIC20-004-DNA_R2.fastq.gz
User-07	E. coli	42.For E. coli, the fastq-files (obtained non-assembled sequence data, file names indicated above) have been uploaded to the ftp-folder for bacterial cultures and DNA following the description in the PT-protocol. Please confirm by ticking off the response field* Response field:	TRUE
User-07	Campylobacter	1)Date parcel with PT-material was received*	2020-09-23
User-07	Campylobacter	2)Storage conditions of the bacterial cultures in the time between reception and processing (please select one answer)*:	No storage time
User-07	Campylobacter	3)Storage conditions of the DNA in the time between reception and processing (please select one answer)*:	Room temperature
User-07	Campylobacter	1.Date processing of Campylobacter (bacterial cultures) started	2020-09-23
User-07	Campylobacter	2.Date processing of Campylobacter (bacterial cultures) was completed	2020-09-28
User-07	Campylobacter	3.Date processing of Campylobacter (DNA) started	2020-09-29
User-07	Campylobacter	4.Date processing of Campylobacter (DNA) was completed (sequence data submitted)	2020-11-17
User-07	Campylobacter	5.1.Type of agar media/liquid broth:	Heart Infusion agar with 5% sheepblood
User-07	Campylobacter	5.2.Incubation time (hours):	40
User-07	Campylobacter	5.3.Incubation temperature (ÀöC):	37
User-07	Campylobacter	6.1.If manual extraction; kit used, full name:	Qiagen blood & tissue kit
User-07	Campylobacter	6.2.If manual extraction; catalogue number of kit:	69506
User-07	Campylobacter	6.3.If manual extraction, modifications to kit protocol:	Elution with buffer EB instead of AC buffer
User-07	Campylobacter	7.For Campylobacter (bacterial cultures), how was the DNA concentration (ng/Œºl) prior to library preparation measured (please select one answer)*	Other
User-07	Campylobacter	7. -> If other, please define	with PicoGreen on the Clariostar
User-07	Campylobacter	8.1.GENOMIC20-001 -BACT (Campylobacter)	1899-12-31 10:02:00
User-07	Campylobacter	8.2.GENOMIC20-006 -BACT (Campylobacter)	1899-12-31 10:09:00
User-07	Campylobacter	10.For Campylobacter (bacterial cultures), how was the DNA quality (e.g. 260/280 ratio and/or 260/230 ratio) prior to library preparation measured (please select one answer)	Other
User-07	Campylobacter	10. -> If other, please define	Tapestation; Genomic DNA-tape
User-07	Campylobacter	13.For Campylobacter (DNA received), how was the DNA concentration (ng/Œºl) prior to library preparation measured (please select one answer)*	Other
User-07	Campylobacter	13. -> other, please define	with PicoGreen on the Clariostar
User-07	Campylobacter	14.1.GENOMIC20-001 -DNA (Campylobacter)	18
User-07	Campylobacter	14.2.GENOMIC20-006 -DNA (Campylobacter)	1899-12-31 18:09:00
User-07	Campylobacter	16.For Campylobacter (DNA received), how was the DNA quality (e.g. 260/280 ratio and/or 260/230 ratio) prior to library preparation measured (please select one answer)	Other
User-07	Campylobacter	16. -> If other, please define	Tapestation; Genomic DNA-tape
User-07	Campylobacter	17.1.GENOMIC20-001 -DNA (Campylobacter)	1899-12-31 09:03:00
User-07	Campylobacter	17.2.GENOMIC20-006 -DNA (Campylobacter)	1899-12-31 09:02:00
User-07	Campylobacter	19.1.GENOMIC20-001 -DNA (Campylobacter)	Yes
User-07	Campylobacter	19.2.GENOMIC20-006 -DNA (Campylobacter)	Yes
User-07	Campylobacter	20.1.For commercial kits; full kit name:	Takara Thruplex DNA-seq kit
User-07	Campylobacter	20.2.For commercial kits; catalogue number:	R400676
User-07	Campylobacter	20.3.For commercial kits; lot number:	200-2242A
User-07	Campylobacter	20.6.Deviations from the kit or cited protocol	none
User-07	Campylobacter	21.For Campylobacter, please indicate the sequencing platform you used in the proficiency test (please select one answer)*	MiSeq
User-07	Campylobacter	22.Sequencing details #1 (please select one answer)*	Paired-end
User-07	Campylobacter	24.Reads trimmed before upload (please select one answer)* [Note; this question refers to trimming performed actively by the participant (i.e. trimming performed automatically by your sequencing machine is not relevant for this question). Ideally, no trimming should be performed. As part of the analysis of the sequences subsequent to the deadline of the PT, trimming will be performed by applicatio	Yes
User-07	Campylobacter	25.If trimmed, which tool was applied (in the following text field, please insert name and URL/link (if possible))	BBduk
User-07	Campylobacter	26.For the analysis of the sequences from the bacterial cultures and the corresponding DNA in the proficiency test, assembly is not required. If, however, you were to assemble your sequences, which assembly tool would you apply? Please insert name and URL (e.g. Velvet, https://www.ebi.ac.uk/~zerbino/velvet/, open access)	Unicycler v0.4.8
User-07	Campylobacter	27.If any, which method was used to characterize or differentiate isolates (please select all that apply)?*	MLST
User-07	Campylobacter	28.If you determined the MLST-type of the sequenced DNA, how was the analysis performed (please select one answer)?*	MLST-analysis was performed on contigs
User-07	Campylobacter	29.If you determined antimicrobial resistance (AMR) genes present in the sequenced DNA, how was the analysis performed (please select one answer)?*	Analysis for AMR-genes was performed on contigs
User-07	Campylobacter	30.For the detection of the Multi Locus Sequence Type, which tool did you apply? Please insert name and URL (e.g. MLST 1.7 (MultiLocus Sequence Typing), http://cge.cbs.dtu.dk/services/MLST/, open access) (enter 'NA' if not relevant)*:	Tseemann; https://github.com/tseeman/mlst
User-07	Campylobacter	31.For the detection of the resistance genes harboured in the sequences, which tool did you apply? Please insert name and URL (e.g. ResFinder, http://cge.cbs.dtu.dk/services/ResFinder/, open access) (enter 'NA' if not relevant):	ResFinder; https://cge.cbs.dtu.dk/services/ResFinder/
User-07	Campylobacter	33.Please indicate which sequencing platform you used in the proficiency test (please select one answer) *	Illumina
User-07	Campylobacter	38.Fastq-files (file-pair #1 for Campylobacter) uploaded to the ftp-folder (relevant to paired-end sequences)	GENOMIC20-005-BACT_R1.fastq.gz GENOMIC20-005-BACT_R2.fastq.gz
User-07	Campylobacter	39.Fastq-files (file-pair #2 for Campylobacter) uploaded to the ftp-folder (relevant to paired-end sequences)	GENOMIC20-005-DNA_R1.fastq.gz GENOMIC20-005-DNA_R2.fastq.gz
User-07	Campylobacter	40.Fastq-files (file-pair #3 for Campylobacter) uploaded to the ftp-folder (relevant to paired-end sequences)	GENOMIC20-006-BACT_R1.fastq.gz GENOMIC20-006-BACT_R2.fastq.gz
User-07	Campylobacter	41.Fastq-files (file-pair #4 for Campylobacter) uploaded to the ftp-folder (relevant to paired-end sequences)	GENOMIC20-006-DNA_R1.fastq.gz GENOMIC20-006-DNA_R2.fastq.gz
User-07	Campylobacter	42.For Campylobacter, the fastq-files (obtained non-assembled sequence data, file names indicated above) have been uploaded to the ftp-folder for bacterial cultures and DNA following the description in the PT-protocol. Please confirm by ticking off the response field* Response field:	TRUE
User-08	Salmonella	1)Date parcel with PT-material was received*	2020-09-23
User-08	Salmonella	2)Storage conditions of the bacterial cultures in the time between reception and processing (please select one answer)*:	4ÀöC
User-08	Salmonella	3)Storage conditions of the DNA in the time between reception and processing (please select one answer)*:	Room temperature
User-08	Salmonella	1.Date processing of Salmonella (bacterial cultures) started	2020-09-28
User-08	Salmonella	2.Date processing of Salmonella (bacterial cultures) was completed	2020-10-01
User-08	Salmonella	3.Date processing of Salmonella (DNA) started	2020-10-01
User-08	Salmonella	4.Date processing of Salmonella (DNA) was completed (sequence data submitted)	2021-01-20
User-08	Salmonella	5.1.Type of agar media/liquid broth:	XLD Agar, Nutrient Agar
User-08	Salmonella	5.2.Incubation time (hours):	22
User-08	Salmonella	5.3.Incubation temperature (ÀöC):	37
User-08	Salmonella	6.4.If automatic extraction; robot used:	MaxWell RSC48
User-08	Salmonella	6.5.If automatic extraction; specific protocol:	MaxWell RSC 48 Cultured Cells DNA
User-08	Salmonella	7.For Salmonella (bacterial cultures), how was the DNA concentration (ng/Œºl) prior to library preparation measured (please select one answer)*	Qubit
User-08	Salmonella	8.1.GENOMIC20-001 -BACT (Salmonella)	103
User-08	Salmonella	8.2.GENOMIC20-006 -BACT (Salmonella)	1900-01-04 02:07:00
User-08	Salmonella	10.For Salmonella (bacterial cultures), how was the DNA quality (e.g. 260/280 ratio and/or 260/230 ratio) prior to library preparation measured (please select one answer)	Nanodrop
User-08	Salmonella	11.1.GENOMIC20-001 -BACT (Salmonella)	0.108333
User-08	Salmonella	11.2.GENOMIC20-006 -BACT (Salmonella)	0.109028
User-08	Salmonella	12.1.GENOMIC20-001 -BACT (Salmonella)	1899-12-31 01:09:00
User-08	Salmonella	12.2.GENOMIC20-006 -BACT (Salmonella)	0.106944
User-08	Salmonella	13.For Salmonella (DNA received), how was the DNA concentration (ng/Œºl) prior to library preparation measured (please select one answer)*	Qubit
User-08	Salmonella	14.1.GENOMIC20-001 -DNA (Salmonella)	1900-01-01 23:09:00
User-08	Salmonella	14.2.GENOMIC20-006 -DNA (Salmonella)	1900-01-02 09:09:00
User-08	Salmonella	16.For Salmonella (DNA received), how was the DNA quality (e.g. 260/280 ratio and/or 260/230 ratio) prior to library preparation measured (please select one answer)	Nanodrop
User-08	Salmonella	17.1.GENOMIC20-001 -DNA (Salmonella)	0.102778
User-08	Salmonella	17.2.GENOMIC20-006 -DNA (Salmonella)	1899-12-31 01:09:00
User-08	Salmonella	18.1.GENOMIC20-001 -DNA (Salmonella)	1899-12-31 00:43:00
User-08	Salmonella	18.2.GENOMIC20-006 -DNA (Salmonella)	0.0458333
User-08	Salmonella	19.1.GENOMIC20-001 -DNA (Salmonella)	Yes
User-08	Salmonella	19.2.GENOMIC20-006 -DNA (Salmonella)	Yes
User-08	Salmonella	20.1.For commercial kits; full kit name:	KAPA Hyper Plus Kit
User-08	Salmonella	20.2.For commercial kits; catalogue number:	7962428001
User-08	Salmonella	20.3.For commercial kits; lot number:	104051
User-08	Salmonella	21.For Salmonella, please indicate the sequencing platform you used in the proficiency test (please select one answer)*	MiSeq
User-08	Salmonella	22.Sequencing details #1 (please select one answer)*	Paired-end
User-08	Salmonella	24.Reads trimmed before upload (please select one answer)* [Note; this question refers to trimming performed actively by the participant (i.e. trimming performed automatically by your sequencing machine is not relevant for this question). Ideally, no trimming should be performed. As part of the analysis of the sequences subsequent to the deadline of the PT, trimming will be performed by applicatio	No
User-08	Salmonella	26.For the analysis of the sequences from the bacterial cultures and the corresponding DNA in the proficiency test, assembly is not required. If, however, you were to assemble your sequences, which assembly tool would you apply? Please insert name and URL (e.g. Velvet, https://www.ebi.ac.uk/~zerbino/velvet/, open access)	SPAdes, https://cab.spbu.ru/software/spades/
User-08	Salmonella	27.If any, which method was used to characterize or differentiate isolates (please select all that apply)?*	MLST¬§Other
User-08	Salmonella	27. -> If other, please define	kraken2
User-08	Salmonella	28.If you determined the MLST-type of the sequenced DNA, how was the analysis performed (please select one answer)?*	MLST-analysis was performed on contigs
User-08	Salmonella	29.If you determined antimicrobial resistance (AMR) genes present in the sequenced DNA, how was the analysis performed (please select one answer)?*	Analysis for AMR-genes was performed on contigs
User-08	Salmonella	30.For the detection of the Multi Locus Sequence Type, which tool did you apply? Please insert name and URL (e.g. MLST 1.7 (MultiLocus Sequence Typing), http://cge.cbs.dtu.dk/services/MLST/, open access) (enter 'NA' if not relevant)*:	mlst v2.19.0, https://github.com/tseemann/mlst
User-08	Salmonella	31.For the detection of the resistance genes harboured in the sequences, which tool did you apply? Please insert name and URL (e.g. ResFinder, http://cge.cbs.dtu.dk/services/ResFinder/, open access) (enter 'NA' if not relevant):	abricate 1.0.1, https://github.com/tseemann/abricate pointfinder, https://bitbucket.org/genomicepidemiology/pointfinder/src
User-08	Salmonella	32.For the detection of serogroup/serotype, which tool did you apply? Please insert name and URL (e.g. ResFinder, http://cge.cbs.dtu.dk/services/ResFinder/, open access) (enter 'NA' if not relevant):	sistr, https://github.com/phac-nml/sistr_cmd SeqSero2, https://github.com/denglab/SeqSero2
User-08	Salmonella	33.Please indicate which sequencing platform you used in the proficiency test (please select one answer) *	Illumina
User-08	Salmonella	38.Fastq-files (file-pair #1 for Salmonella) uploaded to the ftp-folder (relevant to paired-end sequences)	GENOMIC20-001-DNA_R1.fastq.gz GENOMIC20-001-DNA_R2.fastq.gz
User-08	Salmonella	39.Fastq-files (file-pair #2 for Salmonella) uploaded to the ftp-folder (relevant to paired-end sequences)	GENOMIC20-002-DNA_R1.fastq.gz GENOMIC20-002-DNA_R2.fastq.gz
User-08	Salmonella	40.Fastq-files (file-pair #3 for Salmonella) uploaded to the ftp-folder (relevant to paired-end sequences)	GENOMIC20-001-BACT_R1.fastq.gz GENOMIC20-001-BACT_R2.fastq.gz
User-08	Salmonella	41.Fastq-files (file-pair #4 for Salmonella) uploaded to the ftp-folder (relevant to paired-end sequences)	GENOMIC20-002-BACT_R1.fastq.gz GENOMIC20-002-BACT_R2.fastq.gz
User-08	Salmonella	42.For Salmonella, the fastq-files (obtained non-assembled sequence data, file names indicated above) have been uploaded to the ftp-folder for bacterial cultures and DNA following the description in the PT-protocol. Please confirm by ticking off the response field* Response field:	TRUE
User-08	E. coli	1)Date parcel with PT-material was received*	2020-09-23
User-08	E. coli	2)Storage conditions of the bacterial cultures in the time between reception and processing (please select one answer)*:	4ÀöC
User-08	E. coli	3)Storage conditions of the DNA in the time between reception and processing (please select one answer)*:	Room temperature
User-08	E. coli	1.Date processing of E. coli (bacterial cultures) started	2020-09-28
User-08	E. coli	2.Date processing of E. coli (bacterial cultures) was completed	2020-10-01
User-08	E. coli	3.Date processing of E. coli (DNA) started	2020-10-01
User-08	E. coli	4.Date processing of E. coli (DNA) was completed (sequence data submitted)	2021-01-20
User-08	E. coli	5.1.Type of agar media/liquid broth:	MacConkey Agar, Nutrient Agar
User-08	E. coli	5.2.Incubation time (hours):	22
User-08	E. coli	5.3.Incubation temperature (ÀöC):	37
User-08	E. coli	6.4.If automatic extraction; robot used:	MaxWell RSC48
User-08	E. coli	6.5.If automatic extraction; specific protocol:	MaxWell RSC48 Cultured Cells DNA
User-08	E. coli	7.For E. coli (bacterial cultures), how was the DNA concentration (ng/Œºl) prior to library preparation measured (please select one answer)*	Qubit
User-08	E. coli	8.1.GENOMIC20-001 -BACT (E. coli)	1900-01-02 20:08:00
User-08	E. coli	8.2.GENOMIC20-006 -BACT (E. coli)	1900-01-03 09:04:00
User-08	E. coli	10.For E. coli (bacterial cultures), how was the DNA quality (e.g. 260/280 ratio and/or 260/230 ratio) prior to library preparation measured (please select one answer)	Nanodrop
User-08	E. coli	11.1.GENOMIC20-001 -BACT (E. coli)	0.108333
User-08	E. coli	11.2.GENOMIC20-006 -BACT (E. coli)	2
User-08	E. coli	12.1.GENOMIC20-001 -BACT (E. coli)	0.1
User-08	E. coli	12.2.GENOMIC20-006 -BACT (E. coli)	0.100694
User-08	E. coli	13.For E. coli (DNA received), how was the DNA concentration (ng/Œºl) prior to library preparation measured (please select one answer)*	Qubit
User-08	E. coli	14.1.GENOMIC20-001 -DNA (E. coli)	1900-01-02 13:03:00
User-08	E. coli	14.2.GENOMIC20-006 -DNA (E. coli)	1900-01-02 22:06:00
User-08	E. coli	16.For E. coli (DNA received), how was the DNA quality (e.g. 260/280 ratio and/or 260/230 ratio) prior to library preparation measured (please select one answer)	Nanodrop
User-08	E. coli	17.1.GENOMIC20-001 -DNA (E. coli)	0.105556
User-08	E. coli	17.2.GENOMIC20-006 -DNA (E. coli)	0.103472
User-08	E. coli	18.1.GENOMIC20-001 -DNA (E. coli)	1899-12-31 00:57:00
User-08	E. coli	18.2.GENOMIC20-006 -DNA (E. coli)	1899-12-31 00:05:00
User-08	E. coli	19.1.GENOMIC20-001 -DNA (E. coli)	Yes
User-08	E. coli	19.2.GENOMIC20-006 -DNA (E. coli)	Yes
User-08	E. coli	20.1.For commercial kits; full kit name:	KAPA Hyper Plus Kit
User-08	E. coli	20.2.For commercial kits; catalogue number:	7962428001
User-08	E. coli	20.3.For commercial kits; lot number:	104051
User-08	E. coli	21.For E. coli, please indicate the sequencing platform you used in the proficiency test (please select one answer)*	MiSeq
User-08	E. coli	22.Sequencing details #1 (please select one answer)*	Paired-end
User-08	E. coli	23.Sequencing details #2: For the sequencing, the read length (bp) was set to be (expected read length)	301
User-08	E. coli	24.Reads trimmed before upload (please select one answer)* [Note; this question refers to trimming performed actively by the participant (i.e. trimming performed automatically by your sequencing machine is not relevant for this question). Ideally, no trimming should be performed. As part of the analysis of the sequences subsequent to the deadline of the PT, trimming will be performed by applicatio	No
User-08	E. coli	26.For the analysis of the sequences from the bacterial cultures and the corresponding DNA in the proficiency test, assembly is not required. If, however, you were to assemble your sequences, which assembly tool would you apply? Please insert name and URL (e.g. Velvet, https://www.ebi.ac.uk/~zerbino/velvet/, open access)	SPAdes, https://cab.spbu.ru/software/spades/
User-08	E. coli	27.If any, which method was used to characterize or differentiate isolates (please select all that apply)?*	MLST¬§Other
User-08	E. coli	27. -> If other, please define	kraken2
User-08	E. coli	28.If you determined the MLST-type of the sequenced DNA, how was the analysis performed (please select one answer)?*	MLST-analysis was performed on contigs
User-08	E. coli	29.If you determined antimicrobial resistance (AMR) genes present in the sequenced DNA, how was the analysis performed (please select one answer)?*	Analysis for AMR-genes was performed on contigs
User-08	E. coli	30.For the detection of the Multi Locus Sequence Type, which tool did you apply? Please insert name and URL (e.g. MLST 1.7 (MultiLocus Sequence Typing), http://cge.cbs.dtu.dk/services/MLST/, open access) (enter 'NA' if not relevant)*:	mlst v2.19.0, https://github.com/tseemann/mlst
User-08	E. coli	31.For the detection of the resistance genes harboured in the sequences, which tool did you apply? Please insert name and URL (e.g. ResFinder, http://cge.cbs.dtu.dk/services/ResFinder/, open access) (enter 'NA' if not relevant):	abricate 1.0.1, https://github.com/tseemann/abricate pointfinder, https://bitbucket.org/genomicepidemiology/pointfinder/src
User-08	E. coli	32.For the detection of serogroup/serotype, which tool did you apply? Please insert name and URL (e.g. ResFinder, http://cge.cbs.dtu.dk/services/ResFinder/, open access) (enter 'NA' if not relevant):	abricate 1.0.1, https://github.com/tseemann/abricate
User-08	E. coli	33.Please indicate which sequencing platform you used in the proficiency test (please select one answer) *	Illumina
User-08	E. coli	38.Fastq-files (file-pair #1 for E. coli) uploaded to the ftp-folder (relevant to paired-end sequences)	GENOMIC20-003-DNA_R1.fastq.gz GENOMIC20-003-DNA_R2.fastq.gz
User-08	E. coli	39.Fastq-files (file-pair #2 for E. coli) uploaded to the ftp-folder (relevant to paired-end sequences)	GENOMIC20-004-DNA_R1.fastq.gz GENOMIC20-004-DNA_R2.fastq.gz
User-08	E. coli	40.Fastq-files (file-pair #3 for E. coli) uploaded to the ftp-folder (relevant to paired-end sequences)	GENOMIC20-003-BACT_R1.fastq.gz GENOMIC20-003-BACT_R2.fastq.gz
User-08	E. coli	41.Fastq-files (file-pair #4 for E. coli) uploaded to the ftp-folder (relevant to paired-end sequences)	GENOMIC20-004-BACT_R1.fastq.gz GENOMIC20-004-BACT_R2.fastq.gz
User-08	E. coli	42.For E. coli, the fastq-files (obtained non-assembled sequence data, file names indicated above) have been uploaded to the ftp-folder for bacterial cultures and DNA following the description in the PT-protocol. Please confirm by ticking off the response field* Response field:	TRUE
User-08	Campylobacter	1)Date parcel with PT-material was received*	2020-09-23
User-08	Campylobacter	2)Storage conditions of the bacterial cultures in the time between reception and processing (please select one answer)*:	4ÀöC
User-08	Campylobacter	3)Storage conditions of the DNA in the time between reception and processing (please select one answer)*:	Room temperature
User-09	Salmonella	1)Date parcel with PT-material was received*	2020-09-23
User-09	Salmonella	2)Storage conditions of the bacterial cultures in the time between reception and processing (please select one answer)*:	No storage time
User-09	Salmonella	3)Storage conditions of the DNA in the time between reception and processing (please select one answer)*:	-20ÀöC
User-09	Salmonella	1.Date processing of Salmonella (bacterial cultures) started	2020-09-23
User-09	Salmonella	2.Date processing of Salmonella (bacterial cultures) was completed	2020-09-24
User-09	Salmonella	3.Date processing of Salmonella (DNA) started	2020-09-24
User-09	Salmonella	4.Date processing of Salmonella (DNA) was completed (sequence data submitted)	2021-01-28
User-09	Salmonella	5.1.Type of agar media/liquid broth:	Horse blood agar plates
User-09	Salmonella	5.2.Incubation time (hours):	Overnight, approximately 16 hours
User-09	Salmonella	5.3.Incubation temperature (ÀöC):	37
User-09	Salmonella	6.4.If automatic extraction; robot used:	EZ1 Advanced XL (Qiagen)
User-09	Salmonella	6.5.If automatic extraction; specific protocol:	EZ1 DNA Tissue Kit (Qiagen)
User-09	Salmonella	6.6.If automatic extraction; modifications to protocol:	Adaptation to colony material according to manufacturer's instructions
User-09	Salmonella	7.For Salmonella (bacterial cultures), how was the DNA concentration (ng/Œºl) prior to library preparation measured (please select one answer)*	Qubit
User-09	Salmonella	8.1.GENOMIC20-001 -BACT (Salmonella)	1899-12-31 01:08:00
User-09	Salmonella	8.2.GENOMIC20-006 -BACT (Salmonella)	0.619444
User-09	Salmonella	10.For Salmonella (bacterial cultures), how was the DNA quality (e.g. 260/280 ratio and/or 260/230 ratio) prior to library preparation measured (please select one answer)	Bioanalyser
User-09	Salmonella	11.1.GENOMIC20-001 -BACT (Salmonella)	1000
User-09	Salmonella	11.2.GENOMIC20-006 -BACT (Salmonella)	1000
User-09	Salmonella	12.1.GENOMIC20-001 -BACT (Salmonella)	1000
User-09	Salmonella	12.2.GENOMIC20-006 -BACT (Salmonella)	1000
User-09	Salmonella	13.For Salmonella (DNA received), how was the DNA concentration (ng/Œºl) prior to library preparation measured (please select one answer)*	Qubit
User-09	Salmonella	14.1.GENOMIC20-001 -DNA (Salmonella)	1899-12-31 01:23:00
User-09	Salmonella	14.2.GENOMIC20-006 -DNA (Salmonella)	1899-12-31 01:44:00
User-09	Salmonella	15.1.GENOMIC20-001 -DNA (Salmonella)	0
User-09	Salmonella	15.2.GENOMIC20-006 -DNA (Salmonella)	0
User-09	Salmonella	16.For Salmonella (DNA received), how was the DNA quality (e.g. 260/280 ratio and/or 260/230 ratio) prior to library preparation measured (please select one answer)	Bioanalyser
User-09	Salmonella	17.1.GENOMIC20-001 -DNA (Salmonella)	1000
User-09	Salmonella	17.2.GENOMIC20-006 -DNA (Salmonella)	1000
User-09	Salmonella	18.1.GENOMIC20-001 -DNA (Salmonella)	1000
User-09	Salmonella	18.2.GENOMIC20-006 -DNA (Salmonella)	1000
User-09	Salmonella	19.1.GENOMIC20-001 -DNA (Salmonella)	No
User-09	Salmonella	19.2.GENOMIC20-006 -DNA (Salmonella)	No
User-09	Salmonella	20.1.For commercial kits; full kit name:	Nextera XT DNA Library Preparation Kit
User-09	Salmonella	20.2.For commercial kits; catalogue number:	FC-131-1024
User-09	Salmonella	20.3.For commercial kits; lot number:	no info
User-09	Salmonella	21.For Salmonella, please indicate the sequencing platform you used in the proficiency test (please select one answer)*	MiSeq
User-09	Salmonella	22.Sequencing details #1 (please select one answer)*	Paired-end
User-09	Salmonella	23.Sequencing details #2: For the sequencing, the read length (bp) was set to be (expected read length)	no info
User-09	Salmonella	24.Reads trimmed before upload (please select one answer)* [Note; this question refers to trimming performed actively by the participant (i.e. trimming performed automatically by your sequencing machine is not relevant for this question). Ideally, no trimming should be performed. As part of the analysis of the sequences subsequent to the deadline of the PT, trimming will be performed by applicatio	No
User-09	Salmonella	26.For the analysis of the sequences from the bacterial cultures and the corresponding DNA in the proficiency test, assembly is not required. If, however, you were to assemble your sequences, which assembly tool would you apply? Please insert name and URL (e.g. Velvet, https://www.ebi.ac.uk/~zerbino/velvet/, open access)	SPAdes/Pilon
User-09	Salmonella	27.If any, which method was used to characterize or differentiate isolates (please select all that apply)?*	MLST
User-09	Salmonella	28.If you determined the MLST-type of the sequenced DNA, how was the analysis performed (please select one answer)?*	MLST-analysis was performed on contigs
User-09	Salmonella	29.If you determined antimicrobial resistance (AMR) genes present in the sequenced DNA, how was the analysis performed (please select one answer)?*	Analysis for AMR-genes was performed on raw reads
User-09	Salmonella	30.For the detection of the Multi Locus Sequence Type, which tool did you apply? Please insert name and URL (e.g. MLST 1.7 (MultiLocus Sequence Typing), http://cge.cbs.dtu.dk/services/MLST/, open access) (enter 'NA' if not relevant)*:	MLST 2.0, https://cge.cbs.dtu.dk/services/MLST
User-09	Salmonella	31.For the detection of the resistance genes harboured in the sequences, which tool did you apply? Please insert name and URL (e.g. ResFinder, http://cge.cbs.dtu.dk/services/ResFinder/, open access) (enter 'NA' if not relevant):	ResFinder, http://cge.cbs.dtu.dk/serrvices/ResFinder/, open access, by using Ariba script
User-09	Salmonella	32.For the detection of serogroup/serotype, which tool did you apply? Please insert name and URL (e.g. ResFinder, http://cge.cbs.dtu.dk/services/ResFinder/, open access) (enter 'NA' if not relevant):	SeqSero 1.2, https://cge.cbs.dtu.dk/services/SeqSero/, open access
User-09	Salmonella	33.Please indicate which sequencing platform you used in the proficiency test (please select one answer) *	Illumina
User-09	Salmonella	38.Fastq-files (file-pair #1 for Salmonella) uploaded to the ftp-folder (relevant to paired-end sequences)	GENOMIC20-001-BACT_R1.fastq.gz GENOMIC20-001-BACT_R2.fastq.gz
User-09	Salmonella	39.Fastq-files (file-pair #2 for Salmonella) uploaded to the ftp-folder (relevant to paired-end sequences)	GENOMIC20-002-BACT_R1.fastq.gz GENOMIC20-002-BACT_R2.fastq.gz
User-09	Salmonella	40.Fastq-files (file-pair #3 for Salmonella) uploaded to the ftp-folder (relevant to paired-end sequences)	GENOMIC20-001-DNA_R1.fastq.gz GENOMIC20-001-DNA_R2.fastq.gz
User-09	Salmonella	41.Fastq-files (file-pair #4 for Salmonella) uploaded to the ftp-folder (relevant to paired-end sequences)	GENOMIC20-002-DNA_R1.fastq.gz GENOMIC20-002-DNA_R2.fastq.gz
User-09	Salmonella	42.For Salmonella, the fastq-files (obtained non-assembled sequence data, file names indicated above) have been uploaded to the ftp-folder for bacterial cultures and DNA following the description in the PT-protocol. Please confirm by ticking off the response field* Response field:	TRUE
User-09	E. coli	1)Date parcel with PT-material was received*	2020-09-23
User-09	E. coli	2)Storage conditions of the bacterial cultures in the time between reception and processing (please select one answer)*:	No storage time
User-09	E. coli	3)Storage conditions of the DNA in the time between reception and processing (please select one answer)*:	-20ÀöC
User-09	E. coli	1.Date processing of E. coli (bacterial cultures) started	2020-09-23
User-09	E. coli	2.Date processing of E. coli (bacterial cultures) was completed	2020-09-24
User-09	E. coli	3.Date processing of E. coli (DNA) started	2020-09-24
User-09	E. coli	4.Date processing of E. coli (DNA) was completed (sequence data submitted)	2021-01-28
User-09	E. coli	5.1.Type of agar media/liquid broth:	Horse blood agar plates
User-09	E. coli	5.2.Incubation time (hours):	Approximately 16 hours
User-09	E. coli	5.3.Incubation temperature (ÀöC):	37
User-09	E. coli	6.4.If automatic extraction; robot used:	EZ1 Advanced XL (Qiagen)
User-09	E. coli	6.5.If automatic extraction; specific protocol:	EZ1 DNA Tissue Kit (Qiagen)
User-09	E. coli	6.6.If automatic extraction; modifications to protocol:	Adaptation to colony material according to accessory protocol supplied by manufacturer
User-09	E. coli	7.For E. coli (bacterial cultures), how was the DNA concentration (ng/Œºl) prior to library preparation measured (please select one answer)*	Qubit
User-09	E. coli	8.1.GENOMIC20-001 -BACT (E. coli)	1899-12-31 01:01:00
User-09	E. coli	8.2.GENOMIC20-006 -BACT (E. coli)	0.0576389
User-09	E. coli	9.1.GENOMIC20-001 -BACT (E. coli)	0
User-09	E. coli	9.2.GENOMIC20-006 -BACT (E. coli)	0
User-09	E. coli	10.For E. coli (bacterial cultures), how was the DNA quality (e.g. 260/280 ratio and/or 260/230 ratio) prior to library preparation measured (please select one answer)	Bioanalyser
User-09	E. coli	11.1.GENOMIC20-001 -BACT (E. coli)	1000
User-09	E. coli	11.2.GENOMIC20-006 -BACT (E. coli)	1000
User-09	E. coli	12.1.GENOMIC20-001 -BACT (E. coli)	1000
User-09	E. coli	12.2.GENOMIC20-006 -BACT (E. coli)	1000
User-09	E. coli	13.For E. coli (DNA received), how was the DNA concentration (ng/Œºl) prior to library preparation measured (please select one answer)*	Qubit
User-09	E. coli	14.1.GENOMIC20-001 -DNA (E. coli)	1899-12-31 01:29:00
User-09	E. coli	14.2.GENOMIC20-006 -DNA (E. coli)	0.1
User-09	E. coli	15.1.GENOMIC20-001 -DNA (E. coli)	0
User-09	E. coli	15.2.GENOMIC20-006 -DNA (E. coli)	0
User-09	E. coli	16.For E. coli (DNA received), how was the DNA quality (e.g. 260/280 ratio and/or 260/230 ratio) prior to library preparation measured (please select one answer)	Bioanalyser
User-09	E. coli	17.1.GENOMIC20-001 -DNA (E. coli)	1000
User-09	E. coli	17.2.GENOMIC20-006 -DNA (E. coli)	1000
User-09	E. coli	18.1.GENOMIC20-001 -DNA (E. coli)	1000
User-09	E. coli	18.2.GENOMIC20-006 -DNA (E. coli)	1000
User-09	E. coli	19.1.GENOMIC20-001 -DNA (E. coli)	No
User-09	E. coli	19.2.GENOMIC20-006 -DNA (E. coli)	No
User-09	E. coli	20.1.For commercial kits; full kit name:	Nextera XT DNA Library Preparation Kit
User-09	E. coli	20.2.For commercial kits; catalogue number:	FC-131-1024
User-09	E. coli	20.3.For commercial kits; lot number:	no info
User-09	E. coli	20.6.Deviations from the kit or cited protocol	no info
User-09	E. coli	21.For E. coli, please indicate the sequencing platform you used in the proficiency test (please select one answer)*	MiSeq
User-09	E. coli	22.Sequencing details #1 (please select one answer)*	Paired-end
User-09	E. coli	23.Sequencing details #2: For the sequencing, the read length (bp) was set to be (expected read length)	no info
User-09	E. coli	24.Reads trimmed before upload (please select one answer)* [Note; this question refers to trimming performed actively by the participant (i.e. trimming performed automatically by your sequencing machine is not relevant for this question). Ideally, no trimming should be performed. As part of the analysis of the sequences subsequent to the deadline of the PT, trimming will be performed by applicatio	No
User-09	E. coli	26.For the analysis of the sequences from the bacterial cultures and the corresponding DNA in the proficiency test, assembly is not required. If, however, you were to assemble your sequences, which assembly tool would you apply? Please insert name and URL (e.g. Velvet, https://www.ebi.ac.uk/~zerbino/velvet/, open access)	SPAdes/Pilon
User-09	E. coli	27.If any, which method was used to characterize or differentiate isolates (please select all that apply)?*	MLST
User-09	E. coli	28.If you determined the MLST-type of the sequenced DNA, how was the analysis performed (please select one answer)?*	MLST-analysis was performed on contigs
User-09	E. coli	29.If you determined antimicrobial resistance (AMR) genes present in the sequenced DNA, how was the analysis performed (please select one answer)?*	Analysis for AMR-genes was performed on raw reads
User-09	E. coli	30.For the detection of the Multi Locus Sequence Type, which tool did you apply? Please insert name and URL (e.g. MLST 1.7 (MultiLocus Sequence Typing), http://cge.cbs.dtu.dk/services/MLST/, open access) (enter 'NA' if not relevant)*:	MLST 2.0, https://cge.cbs.dtu.dk/services/MLST
User-09	E. coli	31.For the detection of the resistance genes harboured in the sequences, which tool did you apply? Please insert name and URL (e.g. ResFinder, http://cge.cbs.dtu.dk/services/ResFinder/, open access) (enter 'NA' if not relevant):	ResFinder, http://cge.cbs.dtu.dk/serrvices/ResFinder/, open access, by using Ariba script
User-09	E. coli	33.Please indicate which sequencing platform you used in the proficiency test (please select one answer) *	Illumina
User-09	E. coli	38.Fastq-files (file-pair #1 for E. coli) uploaded to the ftp-folder (relevant to paired-end sequences)	GENOMIC20-003-BACT_R1.fastq.gz GENOMIC20-003-BACT_R2.fastq.gz
User-09	E. coli	39.Fastq-files (file-pair #2 for E. coli) uploaded to the ftp-folder (relevant to paired-end sequences)	GENOMIC20-004-BACT_R1.fastq.gz GENOMIC20-004-BACT_R2.fastq.gz
User-09	E. coli	40.Fastq-files (file-pair #3 for E. coli) uploaded to the ftp-folder (relevant to paired-end sequences)	GENOMIC20-003-DNA_R1.fastq.gz GENOMIC20-003-DNA_R2.fastq.gz
User-09	E. coli	41.Fastq-files (file-pair #4 for E. coli) uploaded to the ftp-folder (relevant to paired-end sequences)	GENOMIC20-004-DNA_R1.fastq.gz GENOMIC20-004-DNA_R2.fastq.gz
User-09	E. coli	42.For E. coli, the fastq-files (obtained non-assembled sequence data, file names indicated above) have been uploaded to the ftp-folder for bacterial cultures and DNA following the description in the PT-protocol. Please confirm by ticking off the response field* Response field:	TRUE
User-09	Campylobacter	1)Date parcel with PT-material was received*	2020-09-23
User-09	Campylobacter	2)Storage conditions of the bacterial cultures in the time between reception and processing (please select one answer)*:	No storage time
User-09	Campylobacter	3)Storage conditions of the DNA in the time between reception and processing (please select one answer)*:	-20ÀöC
User-09	Campylobacter	1.Date processing of Campylobacter (bacterial cultures) started	2020-09-23
User-09	Campylobacter	2.Date processing of Campylobacter (bacterial cultures) was completed	2020-09-25
User-09	Campylobacter	3.Date processing of Campylobacter (DNA) started	2020-09-25
User-09	Campylobacter	4.Date processing of Campylobacter (DNA) was completed (sequence data submitted)	2021-01-28
User-09	Campylobacter	5.1.Type of agar media/liquid broth:	Horse blood agar plates
User-09	Campylobacter	5.2.Incubation time (hours):	24 hours
User-09	Campylobacter	5.3.Incubation temperature (ÀöC):	41.5
User-09	Campylobacter	6.4.If automatic extraction; robot used:	EZ1 Advanced XL (Qiagen)
User-09	Campylobacter	6.5.If automatic extraction; specific protocol:	EZ1 DNA Tissue Kit (Qiagen)
User-09	Campylobacter	6.6.If automatic extraction; modifications to protocol:	Adaptation to colony material according to accessory protocol supplied by manufacturer
User-09	Campylobacter	7.For Campylobacter (bacterial cultures), how was the DNA concentration (ng/Œºl) prior to library preparation measured (please select one answer)*	Qubit
User-09	Campylobacter	8.1.GENOMIC20-001 -BACT (Campylobacter)	0.485417
User-09	Campylobacter	8.2.GENOMIC20-006 -BACT (Campylobacter)	1899-12-31 01:01:00
User-09	Campylobacter	9.1.GENOMIC20-001 -BACT (Campylobacter)	0
User-09	Campylobacter	9.2.GENOMIC20-006 -BACT (Campylobacter)	0
User-09	Campylobacter	10.For Campylobacter (bacterial cultures), how was the DNA quality (e.g. 260/280 ratio and/or 260/230 ratio) prior to library preparation measured (please select one answer)	Bioanalyser
User-09	Campylobacter	11.1.GENOMIC20-001 -BACT (Campylobacter)	1000
User-09	Campylobacter	11.2.GENOMIC20-006 -BACT (Campylobacter)	1000
User-09	Campylobacter	12.1.GENOMIC20-001 -BACT (Campylobacter)	1000
User-09	Campylobacter	12.2.GENOMIC20-006 -BACT (Campylobacter)	1000
User-09	Campylobacter	13.For Campylobacter (DNA received), how was the DNA concentration (ng/Œºl) prior to library preparation measured (please select one answer)*	Qubit
User-09	Campylobacter	14.1.GENOMIC20-001 -DNA (Campylobacter)	0.0895833
User-09	Campylobacter	14.2.GENOMIC20-006 -DNA (Campylobacter)	1899-12-31 01:53:00
User-09	Campylobacter	15.1.GENOMIC20-001 -DNA (Campylobacter)	0
User-09	Campylobacter	15.2.GENOMIC20-006 -DNA (Campylobacter)	0
User-09	Campylobacter	16.For Campylobacter (DNA received), how was the DNA quality (e.g. 260/280 ratio and/or 260/230 ratio) prior to library preparation measured (please select one answer)	Bioanalyser
User-09	Campylobacter	17.1.GENOMIC20-001 -DNA (Campylobacter)	1000
User-09	Campylobacter	17.2.GENOMIC20-006 -DNA (Campylobacter)	1000
User-09	Campylobacter	18.1.GENOMIC20-001 -DNA (Campylobacter)	1000
User-09	Campylobacter	18.2.GENOMIC20-006 -DNA (Campylobacter)	1000
User-09	Campylobacter	19.1.GENOMIC20-001 -DNA (Campylobacter)	No
User-09	Campylobacter	19.2.GENOMIC20-006 -DNA (Campylobacter)	No
User-09	Campylobacter	20.1.For commercial kits; full kit name:	Nextera XT DNA Library Preparation Kit
User-09	Campylobacter	20.2.For commercial kits; catalogue number:	FC-131-1024
User-09	Campylobacter	20.3.For commercial kits; lot number:	no info
User-09	Campylobacter	21.For Campylobacter, please indicate the sequencing platform you used in the proficiency test (please select one answer)*	MiSeq
User-09	Campylobacter	22.Sequencing details #1 (please select one answer)*	Paired-end
User-09	Campylobacter	23.Sequencing details #2: For the sequencing, the read length (bp) was set to be (expected read length)	no info
User-09	Campylobacter	24.Reads trimmed before upload (please select one answer)* [Note; this question refers to trimming performed actively by the participant (i.e. trimming performed automatically by your sequencing machine is not relevant for this question). Ideally, no trimming should be performed. As part of the analysis of the sequences subsequent to the deadline of the PT, trimming will be performed by applicatio	No
User-09	Campylobacter	26.For the analysis of the sequences from the bacterial cultures and the corresponding DNA in the proficiency test, assembly is not required. If, however, you were to assemble your sequences, which assembly tool would you apply? Please insert name and URL (e.g. Velvet, https://www.ebi.ac.uk/~zerbino/velvet/, open access)	SPAdes/Pilon
User-09	Campylobacter	27.If any, which method was used to characterize or differentiate isolates (please select all that apply)?*	MLST
User-09	Campylobacter	28.If you determined the MLST-type of the sequenced DNA, how was the analysis performed (please select one answer)?*	MLST-analysis was performed on contigs
User-09	Campylobacter	29.If you determined antimicrobial resistance (AMR) genes present in the sequenced DNA, how was the analysis performed (please select one answer)?*	Analysis for AMR-genes was performed on raw reads
User-09	Campylobacter	30.For the detection of the Multi Locus Sequence Type, which tool did you apply? Please insert name and URL (e.g. MLST 1.7 (MultiLocus Sequence Typing), http://cge.cbs.dtu.dk/services/MLST/, open access) (enter 'NA' if not relevant)*:	MLST 2.0, https://cge.cbs.dtu.dk/services/MLST
User-09	Campylobacter	31.For the detection of the resistance genes harboured in the sequences, which tool did you apply? Please insert name and URL (e.g. ResFinder, http://cge.cbs.dtu.dk/services/ResFinder/, open access) (enter 'NA' if not relevant):	ResFinder, http://cge.cbs.dtu.dk/serrvices/ResFinder/, open access, by using Ariba script
User-09	Campylobacter	33.Please indicate which sequencing platform you used in the proficiency test (please select one answer) *	Illumina
User-09	Campylobacter	38.Fastq-files (file-pair #1 for Campylobacter) uploaded to the ftp-folder (relevant to paired-end sequences)	GENOMIC20-005-BACT_R1.fastq.gz GENOMIC20-005-BACT_R2.fastq.gz
User-09	Campylobacter	39.Fastq-files (file-pair #2 for Campylobacter) uploaded to the ftp-folder (relevant to paired-end sequences)	GENOMIC20-006-BACT_R1.fastq.gz GENOMIC20-006-BACT_R2.fastq.gz
User-09	Campylobacter	40.Fastq-files (file-pair #3 for Campylobacter) uploaded to the ftp-folder (relevant to paired-end sequences)	GENOMIC20-005-DNA_R1.fastq.gz GENOMIC20-005-DNA_R2.fastq.gz
User-09	Campylobacter	41.Fastq-files (file-pair #4 for Campylobacter) uploaded to the ftp-folder (relevant to paired-end sequences)	GENOMIC20-006-DNA_R1.fastq.gz GENOMIC20-006-DNA_R2.fastq.gz
User-09	Campylobacter	42.For Campylobacter, the fastq-files (obtained non-assembled sequence data, file names indicated above) have been uploaded to the ftp-folder for bacterial cultures and DNA following the description in the PT-protocol. Please confirm by ticking off the response field* Response field:	TRUE
User-10	Salmonella	1)Date parcel with PT-material was received*	2020-09-23
User-10	Salmonella	2)Storage conditions of the bacterial cultures in the time between reception and processing (please select one answer)*:	4ÀöC
User-10	Salmonella	3)Storage conditions of the DNA in the time between reception and processing (please select one answer)*:	4ÀöC
User-10	Salmonella	1.Date processing of Salmonella (bacterial cultures) started	2020-09-23
User-10	Salmonella	2.Date processing of Salmonella (bacterial cultures) was completed	2020-09-24
User-10	Salmonella	3.Date processing of Salmonella (DNA) started	2020-09-23
User-10	Salmonella	5.1.Type of agar media/liquid broth:	LB-G Agar/Broth
User-10	Salmonella	5.2.Incubation time (hours):	24hours
User-10	Salmonella	5.3.Incubation temperature (ÀöC):	37
User-10	Salmonella	6.4.If automatic extraction; robot used:	Kingfisher FLEX
User-10	Salmonella	6.5.If automatic extraction; specific protocol:	MagMAX CORE Nucleic Acid purification kit
User-10	Salmonella	7.For Salmonella (bacterial cultures), how was the DNA concentration (ng/Œºl) prior to library preparation measured (please select one answer)*	Nanodrop
User-10	Salmonella	8.1.GENOMIC20-001 -BACT (Salmonella)	1900-01-03 08:04:00
User-10	Salmonella	8.2.GENOMIC20-006 -BACT (Salmonella)	1900-01-09 03:03:00
User-10	Salmonella	10.For Salmonella (bacterial cultures), how was the DNA quality (e.g. 260/280 ratio and/or 260/230 ratio) prior to library preparation measured (please select one answer)	DNA quality not measured
User-10	Salmonella	13.For Salmonella (DNA received), how was the DNA concentration (ng/Œºl) prior to library preparation measured (please select one answer)*	Other
User-10	Salmonella	13. -> If other, please define	Fluostar Omega (Quantifluor)
User-10	Salmonella	14.1.GENOMIC20-001 -DNA (Salmonella)	1900-01-01 00:03:00
User-10	Salmonella	14.2.GENOMIC20-006 -DNA (Salmonella)	1900-01-01 02:39:00
User-10	Salmonella	16.For Salmonella (DNA received), how was the DNA quality (e.g. 260/280 ratio and/or 260/230 ratio) prior to library preparation measured (please select one answer)	DNA quality not measured
User-10	Salmonella	19.1.GENOMIC20-001 -DNA (Salmonella)	No
User-10	Salmonella	19.2.GENOMIC20-006 -DNA (Salmonella)	No
User-10	Salmonella	20.1.For commercial kits; full kit name:	Nextera XT DNA Library Preparation Kit (96 samples)
User-10	Salmonella	20.2.For commercial kits; catalogue number:	FC-131-1096
User-10	Salmonella	20.3.For commercial kits; lot number:	20430936
User-10	Salmonella	21.For Salmonella, please indicate the sequencing platform you used in the proficiency test (please select one answer)*	NextSeq
User-10	Salmonella	22.Sequencing details #1 (please select one answer)*	Paired-end
User-10	Salmonella	23.Sequencing details #2: For the sequencing, the read length (bp) was set to be (expected read length)	150
User-10	Salmonella	24.Reads trimmed before upload (please select one answer)* [Note; this question refers to trimming performed actively by the participant (i.e. trimming performed automatically by your sequencing machine is not relevant for this question). Ideally, no trimming should be performed. As part of the analysis of the sequences subsequent to the deadline of the PT, trimming will be performed by applicatio	No
User-10	Salmonella	26.For the analysis of the sequences from the bacterial cultures and the corresponding DNA in the proficiency test, assembly is not required. If, however, you were to assemble your sequences, which assembly tool would you apply? Please insert name and URL (e.g. Velvet, https://www.ebi.ac.uk/~zerbino/velvet/, open access)	unicycler version 0.4.8, https://github.com/rrwick/Unicycler
User-10	Salmonella	27.If any, which method was used to characterize or differentiate isolates (please select all that apply)?*	MLST
User-10	Salmonella	28.If you determined the MLST-type of the sequenced DNA, how was the analysis performed (please select one answer)?*	MLST-analysis was performed on raw reads
User-10	Salmonella	29.If you determined antimicrobial resistance (AMR) genes present in the sequenced DNA, how was the analysis performed (please select one answer)?*	Analysis for AMR-genes was performed on raw reads
User-10	Salmonella	30.For the detection of the Multi Locus Sequence Type, which tool did you apply? Please insert name and URL (e.g. MLST 1.7 (MultiLocus Sequence Typing), http://cge.cbs.dtu.dk/services/MLST/, open access) (enter 'NA' if not relevant)*:	Srst2, https://github.com/katholt/srst2
User-10	Salmonella	31.For the detection of the resistance genes harboured in the sequences, which tool did you apply? Please insert name and URL (e.g. ResFinder, http://cge.cbs.dtu.dk/services/ResFinder/, open access) (enter 'NA' if not relevant):	APHA Seqfinder 1.2 (in house) and abricate 0.9.8 (https://github.com/tseemann/abricate)
User-10	Salmonella	33.Please indicate which sequencing platform you used in the proficiency test (please select one answer) *	Illumina
User-10	Salmonella	38.Fastq-files (file-pair #1 for Salmonella) uploaded to the ftp-folder (relevant to paired-end sequences)	GENOMIC20-001-BACT_R1.fastq.gz GENOMIC20-001-BACT_R2.fastq.gz
User-10	Salmonella	39.Fastq-files (file-pair #2 for Salmonella) uploaded to the ftp-folder (relevant to paired-end sequences)	GENOMIC20-002-BACT_R1.fastq.gz GENOMIC20-002-BACT_R2.fastq.gz
User-10	Salmonella	40.Fastq-files (file-pair #3 for Salmonella) uploaded to the ftp-folder (relevant to paired-end sequences)	GENOMIC20-001-DNA_R1.fastq.gz GENOMIC20-001-DNA_R2.fastq.gz
User-10	Salmonella	41.Fastq-files (file-pair #4 for Salmonella) uploaded to the ftp-folder (relevant to paired-end sequences)	GENOMIC20-002-DNA_R1.fastq.gz GENOMIC20-002-DNA_R2.fastq.gz
User-10	Salmonella	42.For Salmonella, the fastq-files (obtained non-assembled sequence data, file names indicated above) have been uploaded to the ftp-folder for bacterial cultures and DNA following the description in the PT-protocol. Please confirm by ticking off the response field* Response field:	TRUE
User-10	Salmonella	43.General comments related to the testing of Salmonella	raw reads and assemblies used for AMR analysis
User-10	E. coli	1)Date parcel with PT-material was received*	2020-09-23
User-10	E. coli	2)Storage conditions of the bacterial cultures in the time between reception and processing (please select one answer)*:	4ÀöC
User-10	E. coli	3)Storage conditions of the DNA in the time between reception and processing (please select one answer)*:	4ÀöC
User-10	E. coli	1.Date processing of E. coli (bacterial cultures) started	2020-09-23
User-10	E. coli	2.Date processing of E. coli (bacterial cultures) was completed	2020-09-24
User-10	E. coli	3.Date processing of E. coli (DNA) started	2020-09-23
User-10	E. coli	5.1.Type of agar media/liquid broth:	LB-G Agar
User-10	E. coli	5.2.Incubation time (hours):	24hours
User-10	E. coli	5.3.Incubation temperature (ÀöC):	37
User-10	E. coli	6.4.If automatic extraction; robot used:	Kingfisher FLEX
User-10	E. coli	6.5.If automatic extraction; specific protocol:	MagMAX CORE Nucleic Acid purification kit
User-10	E. coli	7.For E. coli (bacterial cultures), how was the DNA concentration (ng/Œºl) prior to library preparation measured (please select one answer)*	Nanodrop
User-10	E. coli	8.1.GENOMIC20-001 -BACT (E. coli)	1900-01-04 10:03:00
User-10	E. coli	8.2.GENOMIC20-006 -BACT (E. coli)	1900-01-10 22:03:00
User-10	E. coli	10.For E. coli (bacterial cultures), how was the DNA quality (e.g. 260/280 ratio and/or 260/230 ratio) prior to library preparation measured (please select one answer)	DNA quality not measured
User-10	E. coli	13.For E. coli (DNA received), how was the DNA concentration (ng/Œºl) prior to library preparation measured (please select one answer)*	Other
User-10	E. coli	13. -> If other, please define	Fluostar Omega (Quantifluor)
User-10	E. coli	14.1.GENOMIC20-001 -DNA (E. coli)	1900-01-01 04:25:00
User-10	E. coli	14.2.GENOMIC20-006 -DNA (E. coli)	30.83
User-10	E. coli	16.For E. coli (DNA received), how was the DNA quality (e.g. 260/280 ratio and/or 260/230 ratio) prior to library preparation measured (please select one answer)	DNA quality not measured
User-10	E. coli	19.1.GENOMIC20-001 -DNA (E. coli)	No
User-10	E. coli	19.2.GENOMIC20-006 -DNA (E. coli)	No
User-10	E. coli	20.1.For commercial kits; full kit name:	Nextera XT DNA Library Preparation Kit (96 samples)
User-10	E. coli	20.2.For commercial kits; catalogue number:	FC-131-1096
User-10	E. coli	20.3.For commercial kits; lot number:	20430936
User-10	E. coli	21.For E. coli, please indicate the sequencing platform you used in the proficiency test (please select one answer)*	NextSeq
User-10	E. coli	22.Sequencing details #1 (please select one answer)*	Paired-end
User-10	E. coli	23.Sequencing details #2: For the sequencing, the read length (bp) was set to be (expected read length)	150
User-10	E. coli	24.Reads trimmed before upload (please select one answer)* [Note; this question refers to trimming performed actively by the participant (i.e. trimming performed automatically by your sequencing machine is not relevant for this question). Ideally, no trimming should be performed. As part of the analysis of the sequences subsequent to the deadline of the PT, trimming will be performed by applicatio	No
User-10	E. coli	26.For the analysis of the sequences from the bacterial cultures and the corresponding DNA in the proficiency test, assembly is not required. If, however, you were to assemble your sequences, which assembly tool would you apply? Please insert name and URL (e.g. Velvet, https://www.ebi.ac.uk/~zerbino/velvet/, open access)	unicycler version 0.4.8, https://github.com/rrwick/Unicycler
User-10	E. coli	27.If any, which method was used to characterize or differentiate isolates (please select all that apply)?*	MLST
User-10	E. coli	28.If you determined the MLST-type of the sequenced DNA, how was the analysis performed (please select one answer)?*	MLST-analysis was performed on raw reads
User-10	E. coli	29.If you determined antimicrobial resistance (AMR) genes present in the sequenced DNA, how was the analysis performed (please select one answer)?*	Analysis for AMR-genes was performed on raw reads
User-10	E. coli	30.For the detection of the Multi Locus Sequence Type, which tool did you apply? Please insert name and URL (e.g. MLST 1.7 (MultiLocus Sequence Typing), http://cge.cbs.dtu.dk/services/MLST/, open access) (enter 'NA' if not relevant)*:	Srst2, https://github.com/katholt/srst2
User-10	E. coli	31.For the detection of the resistance genes harboured in the sequences, which tool did you apply? Please insert name and URL (e.g. ResFinder, http://cge.cbs.dtu.dk/services/ResFinder/, open access) (enter 'NA' if not relevant):	APHA Seqfinder 1.2 (in house) and abricate 0.9.8 (https://github.com/tseemann/abricate)
User-10	E. coli	32.For the detection of serogroup/serotype, which tool did you apply? Please insert name and URL (e.g. ResFinder, http://cge.cbs.dtu.dk/services/ResFinder/, open access) (enter 'NA' if not relevant):	For E.coli > Srst2, https://github.com/katholt/srst2
User-10	E. coli	33.Please indicate which sequencing platform you used in the proficiency test (please select one answer) *	Illumina
User-10	E. coli	38.Fastq-files (file-pair #1 for E. coli) uploaded to the ftp-folder (relevant to paired-end sequences)	GENOMIC20-003-DNA_R1.fastq.gz GENOMIC20-003-DNA_R2.fastq.gz
User-10	E. coli	39.Fastq-files (file-pair #2 for E. coli) uploaded to the ftp-folder (relevant to paired-end sequences)	GENOMIC20-003-BACT_R1.fastq.gz GENOMIC20-003-BACT_R2.fastq.gz
User-10	E. coli	40.Fastq-files (file-pair #3 for E. coli) uploaded to the ftp-folder (relevant to paired-end sequences)	GENOMIC20-004-DNA_R1.fastq.gz GENOMIC20-004-DNA_R2.fastq.gz
User-10	E. coli	41.Fastq-files (file-pair #4 for E. coli) uploaded to the ftp-folder (relevant to paired-end sequences)	GENOMIC20-004-BACT_R1.fastq.gz GENOMIC20-004-BACT_R2.fastq.gz
User-10	E. coli	42.For E. coli, the fastq-files (obtained non-assembled sequence data, file names indicated above) have been uploaded to the ftp-folder for bacterial cultures and DNA following the description in the PT-protocol. Please confirm by ticking off the response field* Response field:	TRUE
User-10	E. coli	43.General comments related to the testing of E. coli	Both raw reads and assemblies used to determine AMR.
User-10	Campylobacter	1)Date parcel with PT-material was received*	2020-09-23
User-10	Campylobacter	2)Storage conditions of the bacterial cultures in the time between reception and processing (please select one answer)*:	4ÀöC
User-10	Campylobacter	3)Storage conditions of the DNA in the time between reception and processing (please select one answer)*:	4ÀöC
User-10	Campylobacter	1.Date processing of Campylobacter (bacterial cultures) started	2020-09-23
User-10	Campylobacter	2.Date processing of Campylobacter (bacterial cultures) was completed	2020-09-25
User-10	Campylobacter	3.Date processing of Campylobacter (DNA) started	2020-09-23
User-10	Campylobacter	5.1.Type of agar media/liquid broth:	mCCDA and Blood +actidione agar
User-10	Campylobacter	5.2.Incubation time (hours):	48
User-10	Campylobacter	5.3.Incubation temperature (ÀöC):	37
User-10	Campylobacter	6.4.If automatic extraction; robot used:	Kingfisher FLEX
User-10	Campylobacter	6.5.If automatic extraction; specific protocol:	MagMAX CORE Nucleic Acid purification kit
User-10	Campylobacter	6.6.If automatic extraction; modifications to protocol:	2ml 0.5 Mcfarland bacterial suspension from plates washed in PBS and resuspended in 300ul 1xTE buffer
User-10	Campylobacter	7.For Campylobacter (bacterial cultures), how was the DNA concentration (ng/Œºl) prior to library preparation measured (please select one answer)*	Nanodrop
User-10	Campylobacter	8.1.GENOMIC20-001 -BACT (Campylobacter)	1900-02-12 18:06:00
User-10	Campylobacter	8.2.GENOMIC20-006 -BACT (Campylobacter)	991
User-10	Campylobacter	10.For Campylobacter (bacterial cultures), how was the DNA quality (e.g. 260/280 ratio and/or 260/230 ratio) prior to library preparation measured (please select one answer)	DNA quality not measured
User-10	Campylobacter	13.For Campylobacter (DNA received), how was the DNA concentration (ng/Œºl) prior to library preparation measured (please select one answer)*	Other
User-10	Campylobacter	13. -> other, please define	Fluostar Omega (Quantifluor)
User-10	Campylobacter	14.1.GENOMIC20-001 -DNA (Campylobacter)	1900-01-01 13:37:00
User-10	Campylobacter	14.2.GENOMIC20-006 -DNA (Campylobacter)	1900-01-01 18:07:00
User-10	Campylobacter	16.For Campylobacter (DNA received), how was the DNA quality (e.g. 260/280 ratio and/or 260/230 ratio) prior to library preparation measured (please select one answer)	DNA quality not measured
User-10	Campylobacter	19.1.GENOMIC20-001 -DNA (Campylobacter)	No
User-10	Campylobacter	19.2.GENOMIC20-006 -DNA (Campylobacter)	No
User-10	Campylobacter	20.1.For commercial kits; full kit name:	Nextera XT DNA Library Preparation Kit (96 samples)
User-10	Campylobacter	20.2.For commercial kits; catalogue number:	FC-131-1096
User-10	Campylobacter	20.3.For commercial kits; lot number:	20430936
User-10	Campylobacter	21.For Campylobacter, please indicate the sequencing platform you used in the proficiency test (please select one answer)*	NextSeq
User-10	Campylobacter	22.Sequencing details #1 (please select one answer)*	Paired-end
User-10	Campylobacter	23.Sequencing details #2: For the sequencing, the read length (bp) was set to be (expected read length)	150
User-10	Campylobacter	24.Reads trimmed before upload (please select one answer)* [Note; this question refers to trimming performed actively by the participant (i.e. trimming performed automatically by your sequencing machine is not relevant for this question). Ideally, no trimming should be performed. As part of the analysis of the sequences subsequent to the deadline of the PT, trimming will be performed by applicatio	No
User-10	Campylobacter	26.For the analysis of the sequences from the bacterial cultures and the corresponding DNA in the proficiency test, assembly is not required. If, however, you were to assemble your sequences, which assembly tool would you apply? Please insert name and URL (e.g. Velvet, https://www.ebi.ac.uk/~zerbino/velvet/, open access)	Unicycler v0.4.8, https://github.com/rrwick/Unicycler
User-10	Campylobacter	27.If any, which method was used to characterize or differentiate isolates (please select all that apply)?*	MLST
User-10	Campylobacter	28.If you determined the MLST-type of the sequenced DNA, how was the analysis performed (please select one answer)?*	MLST-analysis was performed on raw reads
User-10	Campylobacter	29.If you determined antimicrobial resistance (AMR) genes present in the sequenced DNA, how was the analysis performed (please select one answer)?*	Analysis for AMR-genes was performed on raw reads
User-10	Campylobacter	30.For the detection of the Multi Locus Sequence Type, which tool did you apply? Please insert name and URL (e.g. MLST 1.7 (MultiLocus Sequence Typing), http://cge.cbs.dtu.dk/services/MLST/, open access) (enter 'NA' if not relevant)*:	Srst2, https://github.com/katholt/srst2
User-10	Campylobacter	31.For the detection of the resistance genes harboured in the sequences, which tool did you apply? Please insert name and URL (e.g. ResFinder, http://cge.cbs.dtu.dk/services/ResFinder/, open access) (enter 'NA' if not relevant):	APHA Seqfinder 1.2 (in house) and abricate 0.9.8 (https://github.com/tseemann/abricate)
User-10	Campylobacter	33.Please indicate which sequencing platform you used in the proficiency test (please select one answer) *	Illumina
User-10	Campylobacter	38.Fastq-files (file-pair #1 for Campylobacter) uploaded to the ftp-folder (relevant to paired-end sequences)	GENOMIC20-005-DNA_R1.fastq.gz GENOMIC20-005-DNA_R2.fastq.gz
User-10	Campylobacter	39.Fastq-files (file-pair #2 for Campylobacter) uploaded to the ftp-folder (relevant to paired-end sequences)	GENOMIC20-005-BACT_R1.fastq.gz GENOMIC20-005-BACT_R2.fastq.gz
User-10	Campylobacter	40.Fastq-files (file-pair #3 for Campylobacter) uploaded to the ftp-folder (relevant to paired-end sequences)	GENOMIC20-006-DNA_R1.fastq.gz GENOMIC20-006-DNA_R2.fastq.gz
User-10	Campylobacter	41.Fastq-files (file-pair #4 for Campylobacter) uploaded to the ftp-folder (relevant to paired-end sequences)	GENOMIC20-006-BACT_R1.fastq.gz GENOMIC20-006-BACT_R2.fastq.gz
User-10	Campylobacter	42.For Campylobacter, the fastq-files (obtained non-assembled sequence data, file names indicated above) have been uploaded to the ftp-folder for bacterial cultures and DNA following the description in the PT-protocol. Please confirm by ticking off the response field* Response field:	TRUE
User-11	Salmonella	1)Date parcel with PT-material was received*	2020-09-23
User-11	Salmonella	2)Storage conditions of the bacterial cultures in the time between reception and processing (please select one answer)*:	4ÀöC
User-11	Salmonella	3)Storage conditions of the DNA in the time between reception and processing (please select one answer)*:	-20ÀöC
User-11	Salmonella	1.Date processing of Salmonella (bacterial cultures) started	2020-09-23
User-11	Salmonella	2.Date processing of Salmonella (bacterial cultures) was completed	2020-09-24
User-11	Salmonella	3.Date processing of Salmonella (DNA) started	2020-09-29
User-11	Salmonella	4.Date processing of Salmonella (DNA) was completed (sequence data submitted)	2020-11-24
User-11	Salmonella	5.1.Type of agar media/liquid broth:	Blood Agar
User-11	Salmonella	5.2.Incubation time (hours):	18-24
User-11	Salmonella	5.3.Incubation temperature (ÀöC):	37C
User-11	Salmonella	6.4.If automatic extraction; robot used:	MagNA pure 96
User-11	Salmonella	6.5.If automatic extraction; specific protocol:	Small volume kit
User-11	Salmonella	6.6.If automatic extraction; modifications to protocol:	None
User-11	Salmonella	7.For Salmonella (bacterial cultures), how was the DNA concentration (ng/Œºl) prior to library preparation measured (please select one answer)*	Qubit
User-11	Salmonella	8.1.GENOMIC20-001 -BACT (Salmonella)	1900-01-01 03:03:00
User-11	Salmonella	8.2.GENOMIC20-006 -BACT (Salmonella)	1900-01-01 01:02:00
User-11	Salmonella	10.For Salmonella (bacterial cultures), how was the DNA quality (e.g. 260/280 ratio and/or 260/230 ratio) prior to library preparation measured (please select one answer)	Other
User-11	Salmonella	10. -> If other, please define	None
User-11	Salmonella	13.For Salmonella (DNA received), how was the DNA concentration (ng/Œºl) prior to library preparation measured (please select one answer)*	Qubit
User-11	Salmonella	14.1.GENOMIC20-001 -DNA (Salmonella)	1900-01-01 10:06:00
User-11	Salmonella	14.2.GENOMIC20-006 -DNA (Salmonella)	1900-01-01 19:06:00
User-11	Salmonella	16.For Salmonella (DNA received), how was the DNA quality (e.g. 260/280 ratio and/or 260/230 ratio) prior to library preparation measured (please select one answer)	Other
User-11	Salmonella	16. -> If other, please define	None
User-11	Salmonella	19.1.GENOMIC20-001 -DNA (Salmonella)	No
User-11	Salmonella	19.2.GENOMIC20-006 -DNA (Salmonella)	No
User-11	Salmonella	20.1.For commercial kits; full kit name:	Illumina DNA prep (formerly FLEX)
User-11	Salmonella	20.2.For commercial kits; catalogue number:	Cat no. 20018705
User-11	Salmonella	20.3.For commercial kits; lot number:	20455930, 20458511, 20457046
User-11	Salmonella	20.6.Deviations from the kit or cited protocol	None
User-11	Salmonella	21.For Salmonella, please indicate the sequencing platform you used in the proficiency test (please select one answer)*	MiSeq
User-11	Salmonella	22.Sequencing details #1 (please select one answer)*	Paired-end
User-11	Salmonella	23.Sequencing details #2: For the sequencing, the read length (bp) was set to be (expected read length)	2 x 300 bp
User-11	Salmonella	24.Reads trimmed before upload (please select one answer)* [Note; this question refers to trimming performed actively by the participant (i.e. trimming performed automatically by your sequencing machine is not relevant for this question). Ideally, no trimming should be performed. As part of the analysis of the sequences subsequent to the deadline of the PT, trimming will be performed by applicatio	No
User-11	Salmonella	26.For the analysis of the sequences from the bacterial cultures and the corresponding DNA in the proficiency test, assembly is not required. If, however, you were to assemble your sequences, which assembly tool would you apply? Please insert name and URL (e.g. Velvet, https://www.ebi.ac.uk/~zerbino/velvet/, open access)	BioNumerics V8.0 (Spades V3.13)
User-11	Salmonella	27.If any, which method was used to characterize or differentiate isolates (please select all that apply)?*	MLST¬§Allele-based¬§Other
User-11	Salmonella	27. -> If other, please define	Assembly based
User-11	Salmonella	28.If you determined the MLST-type of the sequenced DNA, how was the analysis performed (please select one answer)?*	MLST-analysis was performed on raw reads
User-11	Salmonella	29.If you determined antimicrobial resistance (AMR) genes present in the sequenced DNA, how was the analysis performed (please select one answer)?*	Analysis for AMR-genes was performed on contigs
User-11	Salmonella	30.For the detection of the Multi Locus Sequence Type, which tool did you apply? Please insert name and URL (e.g. MLST 1.7 (MultiLocus Sequence Typing), http://cge.cbs.dtu.dk/services/MLST/, open access) (enter 'NA' if not relevant)*:	BioNumerics V8.0
User-11	Salmonella	31.For the detection of the resistance genes harboured in the sequences, which tool did you apply? Please insert name and URL (e.g. ResFinder, http://cge.cbs.dtu.dk/services/ResFinder/, open access) (enter 'NA' if not relevant):	ResFinder 4.1 https://cge.cbs.dtu.dk/services/ResFinder/
User-11	Salmonella	32.For the detection of serogroup/serotype, which tool did you apply? Please insert name and URL (e.g. ResFinder, http://cge.cbs.dtu.dk/services/ResFinder/, open access) (enter 'NA' if not relevant):	Bionumerics V8.0 (Salmonella plugin)
User-11	Salmonella	33.Please indicate which sequencing platform you used in the proficiency test (please select one answer) *	Illumina
User-11	Salmonella	38.Fastq-files (file-pair #1 for Salmonella) uploaded to the ftp-folder (relevant to paired-end sequences)	GENOMIC20-001-DNA_R1.fastq.gz GENOMIC20-001-DNA_R2.fastq.gz
User-11	Salmonella	39.Fastq-files (file-pair #2 for Salmonella) uploaded to the ftp-folder (relevant to paired-end sequences)	GENOMIC20-002-DNA_R1.fastq.gz GENOMIC20-002-DNA_R2.fastq.gz
User-11	Salmonella	40.Fastq-files (file-pair #3 for Salmonella) uploaded to the ftp-folder (relevant to paired-end sequences)	GENOMIC20-001-BACT_R1.fastq.gz GENOMIC20-001-BACT_R2.fastq.gz
User-11	Salmonella	41.Fastq-files (file-pair #4 for Salmonella) uploaded to the ftp-folder (relevant to paired-end sequences)	GENOMIC20-002-BACT_R1.fastq.gz GENOMIC20-002-BACT_R2.fastq.gz
User-11	Salmonella	42.For Salmonella, the fastq-files (obtained non-assembled sequence data, file names indicated above) have been uploaded to the ftp-folder for bacterial cultures and DNA following the description in the PT-protocol. Please confirm by ticking off the response field* Response field:	TRUE
User-11	Salmonella	43.General comments related to the testing of Salmonella	For Q28 within BioNumerics MLST performed on combined results from both raw reads and contigs
User-11	E. coli	1)Date parcel with PT-material was received*	2020-09-23
User-11	E. coli	2)Storage conditions of the bacterial cultures in the time between reception and processing (please select one answer)*:	4ÀöC
User-11	E. coli	3)Storage conditions of the DNA in the time between reception and processing (please select one answer)*:	-20ÀöC
User-11	E. coli	1.Date processing of E. coli (bacterial cultures) started	2020-09-23
User-11	E. coli	2.Date processing of E. coli (bacterial cultures) was completed	2020-09-24
User-11	E. coli	3.Date processing of E. coli (DNA) started	2020-09-29
User-11	E. coli	4.Date processing of E. coli (DNA) was completed (sequence data submitted)	2020-11-24
User-11	E. coli	5.1.Type of agar media/liquid broth:	Blood Agar
User-11	E. coli	5.2.Incubation time (hours):	18-24
User-11	E. coli	5.3.Incubation temperature (ÀöC):	37
User-11	E. coli	6.4.If automatic extraction; robot used:	MagNA pure 96 (small volume kit)
User-11	E. coli	6.5.If automatic extraction; specific protocol:	small kit
User-11	E. coli	6.6.If automatic extraction; modifications to protocol:	na
User-11	E. coli	7.For E. coli (bacterial cultures), how was the DNA concentration (ng/Œºl) prior to library preparation measured (please select one answer)*	Qubit
User-11	E. coli	8.1.GENOMIC20-001 -BACT (E. coli)	1900-01-01 07:08:00
User-11	E. coli	8.2.GENOMIC20-006 -BACT (E. coli)	1900-01-01 04:05:00
User-11	E. coli	10.For E. coli (bacterial cultures), how was the DNA quality (e.g. 260/280 ratio and/or 260/230 ratio) prior to library preparation measured (please select one answer)	Other
User-11	E. coli	10. -> If other, please define	na
User-11	E. coli	13.For E. coli (DNA received), how was the DNA concentration (ng/Œºl) prior to library preparation measured (please select one answer)*	Qubit
User-11	E. coli	14.1.GENOMIC20-001 -DNA (E. coli)	1900-01-01 14:08:00
User-11	E. coli	14.2.GENOMIC20-006 -DNA (E. coli)	1900-01-02 00:09:00
User-11	E. coli	16.For E. coli (DNA received), how was the DNA quality (e.g. 260/280 ratio and/or 260/230 ratio) prior to library preparation measured (please select one answer)	Other
User-11	E. coli	16. -> If other, please define	None
User-11	E. coli	19.1.GENOMIC20-001 -DNA (E. coli)	No
User-11	E. coli	19.2.GENOMIC20-006 -DNA (E. coli)	No
User-11	E. coli	20.1.For commercial kits; full kit name:	Illumina DNA prep (FLEX)
User-11	E. coli	20.2.For commercial kits; catalogue number:	20018705
User-11	E. coli	20.3.For commercial kits; lot number:	20455930, 20458511, 20457046
User-11	E. coli	20.4.For noncommercial kits; citation for the protocol:	na
User-11	E. coli	20.5.For noncommercial kits; summary of the protocol:	na
User-11	E. coli	20.6.Deviations from the kit or cited protocol	na
User-11	E. coli	21.For E. coli, please indicate the sequencing platform you used in the proficiency test (please select one answer)*	MiSeq
User-11	E. coli	22.Sequencing details #1 (please select one answer)*	Paired-end
User-11	E. coli	23.Sequencing details #2: For the sequencing, the read length (bp) was set to be (expected read length)	2 x 300 bp
User-11	E. coli	24.Reads trimmed before upload (please select one answer)* [Note; this question refers to trimming performed actively by the participant (i.e. trimming performed automatically by your sequencing machine is not relevant for this question). Ideally, no trimming should be performed. As part of the analysis of the sequences subsequent to the deadline of the PT, trimming will be performed by applicatio	No
User-11	E. coli	25.If trimmed, which tool was applied (in the following text field, please insert name and URL/link (if possible))	na
User-11	E. coli	26.For the analysis of the sequences from the bacterial cultures and the corresponding DNA in the proficiency test, assembly is not required. If, however, you were to assemble your sequences, which assembly tool would you apply? Please insert name and URL (e.g. Velvet, https://www.ebi.ac.uk/~zerbino/velvet/, open access)	BioNumerics v8.0; SPAdes V3.13
User-11	E. coli	27.If any, which method was used to characterize or differentiate isolates (please select all that apply)?*	MLST¬§Allele-based¬§Other
User-11	E. coli	27. -> If other, please define	Assembly based
User-11	E. coli	28.If you determined the MLST-type of the sequenced DNA, how was the analysis performed (please select one answer)?*	MLST-analysis was performed on raw reads
User-11	E. coli	29.If you determined antimicrobial resistance (AMR) genes present in the sequenced DNA, how was the analysis performed (please select one answer)?*	Analysis for AMR-genes was performed on contigs
User-11	E. coli	30.For the detection of the Multi Locus Sequence Type, which tool did you apply? Please insert name and URL (e.g. MLST 1.7 (MultiLocus Sequence Typing), http://cge.cbs.dtu.dk/services/MLST/, open access) (enter 'NA' if not relevant)*:	BioNumerics V8.0
User-11	E. coli	31.For the detection of the resistance genes harboured in the sequences, which tool did you apply? Please insert name and URL (e.g. ResFinder, http://cge.cbs.dtu.dk/services/ResFinder/, open access) (enter 'NA' if not relevant):	ResFinder 4.1 https://cge.cbs.dtu.dk/services/ResFinder/
User-11	E. coli	32.For the detection of serogroup/serotype, which tool did you apply? Please insert name and URL (e.g. ResFinder, http://cge.cbs.dtu.dk/services/ResFinder/, open access) (enter 'NA' if not relevant):	BioNumerics (E. coli plugin)
User-11	E. coli	33.Please indicate which sequencing platform you used in the proficiency test (please select one answer) *	Illumina
User-11	E. coli	38.Fastq-files (file-pair #1 for E. coli) uploaded to the ftp-folder (relevant to paired-end sequences)	GENOMIC20-003-DNA_R1.fastq.gz GENOMIC20-003-DNA_R2.fastq.gz
User-11	E. coli	39.Fastq-files (file-pair #2 for E. coli) uploaded to the ftp-folder (relevant to paired-end sequences)	GENOMIC20-004-DNA_R1.fastq.gz GENOMIC20-004-DNA_R2.fastq.gz
User-11	E. coli	40.Fastq-files (file-pair #3 for E. coli) uploaded to the ftp-folder (relevant to paired-end sequences)	GENOMIC20-003-BACT_R1.fastq.gz GENOMIC20-003-BACT_R2.fastq.gz
User-11	E. coli	41.Fastq-files (file-pair #4 for E. coli) uploaded to the ftp-folder (relevant to paired-end sequences)	GENOMIC20-004-BACT_R1.fastq.gz GENOMIC20-004-BACT_R2.fastq.gz
User-11	E. coli	42.For E. coli, the fastq-files (obtained non-assembled sequence data, file names indicated above) have been uploaded to the ftp-folder for bacterial cultures and DNA following the description in the PT-protocol. Please confirm by ticking off the response field* Response field:	TRUE
User-11	E. coli	43.General comments related to the testing of E. coli	Q28: MLST based on combined assembly based and assembly free calling
User-11	Campylobacter	1)Date parcel with PT-material was received*	2020-09-23
User-11	Campylobacter	2)Storage conditions of the bacterial cultures in the time between reception and processing (please select one answer)*:	4ÀöC
User-11	Campylobacter	3)Storage conditions of the DNA in the time between reception and processing (please select one answer)*:	-20ÀöC
User-11	Campylobacter	1.Date processing of Campylobacter (bacterial cultures) started	2020-09-23
User-11	Campylobacter	2.Date processing of Campylobacter (bacterial cultures) was completed	2020-09-24
User-11	Campylobacter	3.Date processing of Campylobacter (DNA) started	2020-09-29
User-11	Campylobacter	4.Date processing of Campylobacter (DNA) was completed (sequence data submitted)	2020-11-24
User-11	Campylobacter	5.1.Type of agar media/liquid broth:	Blood Agar
User-11	Campylobacter	5.2.Incubation time (hours):	18-24
User-11	Campylobacter	5.3.Incubation temperature (ÀöC):	41.5C
User-11	Campylobacter	6.4.If automatic extraction; robot used:	MagNA pure 96
User-11	Campylobacter	6.5.If automatic extraction; specific protocol:	Small volume kit (DNA/Viral kit)
User-11	Campylobacter	6.6.If automatic extraction; modifications to protocol:	None
User-11	Campylobacter	7.For Campylobacter (bacterial cultures), how was the DNA concentration (ng/Œºl) prior to library preparation measured (please select one answer)*	Qubit
User-11	Campylobacter	8.1.GENOMIC20-001 -BACT (Campylobacter)	1899-12-31 01:02:00
User-11	Campylobacter	8.2.GENOMIC20-006 -BACT (Campylobacter)	0.109028
User-11	Campylobacter	10.For Campylobacter (bacterial cultures), how was the DNA quality (e.g. 260/280 ratio and/or 260/230 ratio) prior to library preparation measured (please select one answer)	Other
User-11	Campylobacter	10. -> If other, please define	None
User-11	Campylobacter	13.For Campylobacter (DNA received), how was the DNA concentration (ng/Œºl) prior to library preparation measured (please select one answer)*	Qubit
User-11	Campylobacter	14.1.GENOMIC20-001 -DNA (Campylobacter)	60
User-11	Campylobacter	14.2.GENOMIC20-006 -DNA (Campylobacter)	56
User-11	Campylobacter	16.For Campylobacter (DNA received), how was the DNA quality (e.g. 260/280 ratio and/or 260/230 ratio) prior to library preparation measured (please select one answer)	Other
User-11	Campylobacter	16. -> If other, please define	none
User-11	Campylobacter	19.1.GENOMIC20-001 -DNA (Campylobacter)	No
User-11	Campylobacter	19.2.GENOMIC20-006 -DNA (Campylobacter)	No
User-11	Campylobacter	20.1.For commercial kits; full kit name:	Illumina DNA prep (Flex)
User-11	Campylobacter	20.2.For commercial kits; catalogue number:	20018705
User-11	Campylobacter	20.3.For commercial kits; lot number:	20455930, 20458511, 20457046
User-11	Campylobacter	20.4.For noncommercial kits; citation for the protocol:	na
User-11	Campylobacter	20.5.For noncommercial kits; summary of the protocol:	na
User-11	Campylobacter	20.6.Deviations from the kit or cited protocol	na
User-11	Campylobacter	21.For Campylobacter, please indicate the sequencing platform you used in the proficiency test (please select one answer)*	MiSeq
User-11	Campylobacter	22.Sequencing details #1 (please select one answer)*	Paired-end
User-11	Campylobacter	23.Sequencing details #2: For the sequencing, the read length (bp) was set to be (expected read length)	2 x 300 bp
User-11	Campylobacter	24.Reads trimmed before upload (please select one answer)* [Note; this question refers to trimming performed actively by the participant (i.e. trimming performed automatically by your sequencing machine is not relevant for this question). Ideally, no trimming should be performed. As part of the analysis of the sequences subsequent to the deadline of the PT, trimming will be performed by applicatio	No
User-11	Campylobacter	25.If trimmed, which tool was applied (in the following text field, please insert name and URL/link (if possible))	na
User-11	Campylobacter	26.For the analysis of the sequences from the bacterial cultures and the corresponding DNA in the proficiency test, assembly is not required. If, however, you were to assemble your sequences, which assembly tool would you apply? Please insert name and URL (e.g. Velvet, https://www.ebi.ac.uk/~zerbino/velvet/, open access)	BioNumerics V8.0 Spades V3.13
User-11	Campylobacter	27.If any, which method was used to characterize or differentiate isolates (please select all that apply)?*	MLST¬§Allele-based¬§Other
User-11	Campylobacter	27. -> If other, please define	Assembly based
User-11	Campylobacter	28.If you determined the MLST-type of the sequenced DNA, how was the analysis performed (please select one answer)?*	MLST-analysis was performed on raw reads
User-11	Campylobacter	29.If you determined antimicrobial resistance (AMR) genes present in the sequenced DNA, how was the analysis performed (please select one answer)?*	Analysis for AMR-genes was performed on contigs
User-11	Campylobacter	30.For the detection of the Multi Locus Sequence Type, which tool did you apply? Please insert name and URL (e.g. MLST 1.7 (MultiLocus Sequence Typing), http://cge.cbs.dtu.dk/services/MLST/, open access) (enter 'NA' if not relevant)*:	Bionumerics V8.0
User-11	Campylobacter	31.For the detection of the resistance genes harboured in the sequences, which tool did you apply? Please insert name and URL (e.g. ResFinder, http://cge.cbs.dtu.dk/services/ResFinder/, open access) (enter 'NA' if not relevant):	resFinder 4.1 https://cge.cbs.dtu.dk/services/ResFinder/ plus CARD- RGI https://card.mcmaster.ca/analyze/rgi
User-11	Campylobacter	33.Please indicate which sequencing platform you used in the proficiency test (please select one answer) *	Illumina
User-11	Campylobacter	38.Fastq-files (file-pair #1 for Campylobacter) uploaded to the ftp-folder (relevant to paired-end sequences)	GENOMIC20-005-DNA_R1.fastq.gz GENOMIC20-005-DNA_R2.fastq.gz
User-11	Campylobacter	39.Fastq-files (file-pair #2 for Campylobacter) uploaded to the ftp-folder (relevant to paired-end sequences)	GENOMIC20-006-DNA_R1.fastq.gz GENOMIC20-006-DNA_R2.fastq.gz
User-11	Campylobacter	40.Fastq-files (file-pair #3 for Campylobacter) uploaded to the ftp-folder (relevant to paired-end sequences)	GENOMIC20-005-BACT_R1.fastq.gz GENOMIC20-005-BACT_R2.fastq.gz
User-11	Campylobacter	41.Fastq-files (file-pair #4 for Campylobacter) uploaded to the ftp-folder (relevant to paired-end sequences)	GENOMIC20-006-BACT_R1.fastq.gz GENOMIC20-006-BACT_R2.fastq.gz
User-11	Campylobacter	42.For Campylobacter, the fastq-files (obtained non-assembled sequence data, file names indicated above) have been uploaded to the ftp-folder for bacterial cultures and DNA following the description in the PT-protocol. Please confirm by ticking off the response field* Response field:	TRUE
User-11	Campylobacter	43.General comments related to the testing of Campylobacter	Q28 Combined results for assembly free and assembly based
User-12	Salmonella	1)Date parcel with PT-material was received*	2020-09-25
User-12	Salmonella	2)Storage conditions of the bacterial cultures in the time between reception and processing (please select one answer)*:	4ÀöC
User-12	Salmonella	3)Storage conditions of the DNA in the time between reception and processing (please select one answer)*:	Room temperature
User-12	Salmonella	1.Date processing of Salmonella (bacterial cultures) started	2020-09-28
User-12	Salmonella	2.Date processing of Salmonella (bacterial cultures) was completed	2020-09-29
User-12	Salmonella	3.Date processing of Salmonella (DNA) started	2020-09-30
User-12	Salmonella	4.Date processing of Salmonella (DNA) was completed (sequence data submitted)	2020-10-23
User-12	Salmonella	5.1.Type of agar media/liquid broth:	Columbia agar
User-12	Salmonella	5.2.Incubation time (hours):	18
User-12	Salmonella	5.3.Incubation temperature (ÀöC):	37
User-12	Salmonella	6.1.If manual extraction; kit used, full name:	UCP mini pathogen, Qiagen
User-12	Salmonella	6.2.If manual extraction; catalogue number of kit:	50214
User-12	Salmonella	6.3.If manual extraction, modifications to kit protocol:	No
User-12	Salmonella	6.4.If automatic extraction; robot used:	manual extraction
User-12	Salmonella	6.5.If automatic extraction; specific protocol:	manual extraction
User-12	Salmonella	6.6.If automatic extraction; modifications to protocol:	manual extraction
User-12	Salmonella	7.For Salmonella (bacterial cultures), how was the DNA concentration (ng/Œºl) prior to library preparation measured (please select one answer)*	Other
User-12	Salmonella	7. -> If other, please define	IMPLEN GMBH nanophotometer NP80 touch
User-12	Salmonella	8.1.GENOMIC20-001 -BACT (Salmonella)	263.95
User-12	Salmonella	8.2.GENOMIC20-006 -BACT (Salmonella)	1900-01-15 00:08:00
User-12	Salmonella	10.For Salmonella (bacterial cultures), how was the DNA quality (e.g. 260/280 ratio and/or 260/230 ratio) prior to library preparation measured (please select one answer)	Other
User-12	Salmonella	10. -> If other, please define	IMPLEN GMBH nanophotometer NP80 touch
User-12	Salmonella	11.1.GENOMIC20-001 -BACT (Salmonella)	2053
User-12	Salmonella	11.2.GENOMIC20-006 -BACT (Salmonella)	2061
User-12	Salmonella	12.1.GENOMIC20-001 -BACT (Salmonella)	2097
User-12	Salmonella	12.2.GENOMIC20-006 -BACT (Salmonella)	2004
User-12	Salmonella	13.For Salmonella (DNA received), how was the DNA concentration (ng/Œºl) prior to library preparation measured (please select one answer)*	Other
User-12	Salmonella	13. -> If other, please define	IMPLEN GMBH nanophotometer NP80 touch
User-12	Salmonella	14.1.GENOMIC20-001 -DNA (Salmonella)	1900-01-31 06:04:00
User-12	Salmonella	14.2.GENOMIC20-006 -DNA (Salmonella)	1900-01-18 02:05:00
User-12	Salmonella	16.For Salmonella (DNA received), how was the DNA quality (e.g. 260/280 ratio and/or 260/230 ratio) prior to library preparation measured (please select one answer)	Other
User-12	Salmonella	16. -> If other, please define	IMPLEN GMBH nanophotometer NP80 touch
User-12	Salmonella	17.1.GENOMIC20-001 -DNA (Salmonella)	2003
User-12	Salmonella	17.2.GENOMIC20-006 -DNA (Salmonella)	2016
User-12	Salmonella	18.1.GENOMIC20-001 -DNA (Salmonella)	1899-12-31 00:42:00
User-12	Salmonella	18.2.GENOMIC20-006 -DNA (Salmonella)	0.422917
User-12	Salmonella	19.1.GENOMIC20-001 -DNA (Salmonella)	No
User-12	Salmonella	19.2.GENOMIC20-006 -DNA (Salmonella)	No
User-12	Salmonella	20.1.For commercial kits; full kit name:	Illumina DNA preparation, Illumina Nextera CD indexes, iseq100 Reagent (Nextera Flex Protocol)
User-12	Salmonella	20.2.For commercial kits; catalogue number:	20018704, 20018707, 20021533
User-12	Salmonella	20.3.For commercial kits; lot number:	20463986(F), 20439602(DI),204595
User-12	Salmonella	20.4.For noncommercial kits; citation for the protocol:	commercial kits were used
User-12	Salmonella	20.5.For noncommercial kits; summary of the protocol:	commercial kits were used
User-12	Salmonella	20.6.Deviations from the kit or cited protocol	commercial kits were used
User-12	Salmonella	21.For Salmonella, please indicate the sequencing platform you used in the proficiency test (please select one answer)*	Other
User-12	Salmonella	21. -> If other, please define	iseq 100, Illumina
User-12	Salmonella	22.Sequencing details #1 (please select one answer)*	Paired-end
User-12	Salmonella	23.Sequencing details #2: For the sequencing, the read length (bp) was set to be (expected read length)	2X151
User-12	Salmonella	24.Reads trimmed before upload (please select one answer)* [Note; this question refers to trimming performed actively by the participant (i.e. trimming performed automatically by your sequencing machine is not relevant for this question). Ideally, no trimming should be performed. As part of the analysis of the sequences subsequent to the deadline of the PT, trimming will be performed by applicatio	No
User-12	Salmonella	27.If any, which method was used to characterize or differentiate isolates (please select all that apply)?*	MLST
User-12	Salmonella	28.If you determined the MLST-type of the sequenced DNA, how was the analysis performed (please select one answer)?*	MLST-analysis was performed on raw reads
User-12	Salmonella	29.If you determined antimicrobial resistance (AMR) genes present in the sequenced DNA, how was the analysis performed (please select one answer)?*	Analysis for AMR-genes was performed on raw reads
User-12	Salmonella	30.For the detection of the Multi Locus Sequence Type, which tool did you apply? Please insert name and URL (e.g. MLST 1.7 (MultiLocus Sequence Typing), http://cge.cbs.dtu.dk/services/MLST/, open access) (enter 'NA' if not relevant)*:	http://cge.cbs.dtu.dk/services/MLST/, open access
User-12	Salmonella	31.For the detection of the resistance genes harboured in the sequences, which tool did you apply? Please insert name and URL (e.g. ResFinder, http://cge.cbs.dtu.dk/services/ResFinder/, open access) (enter 'NA' if not relevant):	ResFinder, http://cge.cbs.dtu.dk/services/ResFinder/, open access
User-12	Salmonella	32.For the detection of serogroup/serotype, which tool did you apply? Please insert name and URL (e.g. ResFinder, http://cge.cbs.dtu.dk/services/ResFinder/, open access) (enter 'NA' if not relevant):	https://cge.cbs.dtu.dk/services/SeqSero/
User-12	Salmonella	33.Please indicate which sequencing platform you used in the proficiency test (please select one answer) *	Illumina
User-12	Salmonella	38.Fastq-files (file-pair #1 for Salmonella) uploaded to the ftp-folder (relevant to paired-end sequences)	GENOMIC20-001-BACT_R1.fastq.gz GENOMIC20-001-BACT_R2.fastq.gz
User-12	Salmonella	39.Fastq-files (file-pair #2 for Salmonella) uploaded to the ftp-folder (relevant to paired-end sequences)	GENOMIC20-001-DNA_R1.fastq.gz GENOMIC20-001-DNA_R2.fastq.gz
User-12	Salmonella	40.Fastq-files (file-pair #3 for Salmonella) uploaded to the ftp-folder (relevant to paired-end sequences)	GENOMIC20-002-BACT_R1.fastq.gz GENOMIC20-002-BACT_R2.fastq.gz
User-12	Salmonella	41.Fastq-files (file-pair #4 for Salmonella) uploaded to the ftp-folder (relevant to paired-end sequences)	GENOMIC20-002-DNA_R1.fastq.gz GENOMIC20-002-DNA_R2.fastq.gz
User-12	Salmonella	42.For Salmonella, the fastq-files (obtained non-assembled sequence data, file names indicated above) have been uploaded to the ftp-folder for bacterial cultures and DNA following the description in the PT-protocol. Please confirm by ticking off the response field* Response field:	TRUE
User-12	E. coli	1)Date parcel with PT-material was received*	2020-09-25
User-12	E. coli	2)Storage conditions of the bacterial cultures in the time between reception and processing (please select one answer)*:	4ÀöC
User-12	E. coli	3)Storage conditions of the DNA in the time between reception and processing (please select one answer)*:	Room temperature
User-12	E. coli	1.Date processing of E. coli (bacterial cultures) started	2020-09-28
User-12	E. coli	2.Date processing of E. coli (bacterial cultures) was completed	2020-09-29
User-12	E. coli	3.Date processing of E. coli (DNA) started	2020-09-30
User-12	E. coli	4.Date processing of E. coli (DNA) was completed (sequence data submitted)	2020-10-23
User-12	E. coli	5.1.Type of agar media/liquid broth:	Columbia agar
User-12	E. coli	5.2.Incubation time (hours):	18
User-12	E. coli	5.3.Incubation temperature (ÀöC):	37
User-12	E. coli	6.1.If manual extraction; kit used, full name:	UCP mini pathogen, Qiagen
User-12	E. coli	6.2.If manual extraction; catalogue number of kit:	50214
User-12	E. coli	6.3.If manual extraction, modifications to kit protocol:	no
User-12	E. coli	6.4.If automatic extraction; robot used:	manual extraction
User-12	E. coli	6.5.If automatic extraction; specific protocol:	manual extraction
User-12	E. coli	6.6.If automatic extraction; modifications to protocol:	manual extraction
User-12	E. coli	7.For E. coli (bacterial cultures), how was the DNA concentration (ng/Œºl) prior to library preparation measured (please select one answer)*	Other
User-12	E. coli	7. -> If other, please define	IMPLEN GMBH nanophotometer NP80 touch
User-12	E. coli	8.1.GENOMIC20-001 -BACT (E. coli)	1900-01-10 20:07:00
User-12	E. coli	8.2.GENOMIC20-006 -BACT (E. coli)	278.65
User-12	E. coli	10.For E. coli (bacterial cultures), how was the DNA quality (e.g. 260/280 ratio and/or 260/230 ratio) prior to library preparation measured (please select one answer)	Other
User-12	E. coli	10. -> If other, please define	IMPLEN GMBH nanophotometer NP80 touch
User-12	E. coli	11.1.GENOMIC20-001 -BACT (E. coli)	1899-12-31 02:02:00
User-12	E. coli	11.2.GENOMIC20-006 -BACT (E. coli)	1921
User-12	E. coli	12.1.GENOMIC20-001 -BACT (E. coli)	2071
User-12	E. coli	12.2.GENOMIC20-006 -BACT (E. coli)	1193
User-12	E. coli	13.For E. coli (DNA received), how was the DNA concentration (ng/Œºl) prior to library preparation measured (please select one answer)*	Other
User-12	E. coli	13. -> If other, please define	IMPLEN GMBH nanophotometer NP80 touch
User-12	E. coli	14.1.GENOMIC20-001 -DNA (E. coli)	536.95
User-12	E. coli	14.2.GENOMIC20-006 -DNA (E. coli)	1095
User-12	E. coli	16.For E. coli (DNA received), how was the DNA quality (e.g. 260/280 ratio and/or 260/230 ratio) prior to library preparation measured (please select one answer)	Other
User-12	E. coli	16. -> If other, please define	IMPLEN GMBH nanophotometer NP80 touch
User-12	E. coli	17.1.GENOMIC20-001 -DNA (E. coli)	2018
User-12	E. coli	17.2.GENOMIC20-006 -DNA (E. coli)	2041
User-12	E. coli	18.1.GENOMIC20-001 -DNA (E. coli)	0.329167
User-12	E. coli	18.2.GENOMIC20-006 -DNA (E. coli)	0.39375
User-12	E. coli	19.1.GENOMIC20-001 -DNA (E. coli)	No
User-12	E. coli	19.2.GENOMIC20-006 -DNA (E. coli)	No
User-12	E. coli	20.1.For commercial kits; full kit name:	Illumina DNA preparation, Illumina Nextera CD indexes, Illumina i seq100 reagent (Nextera Flex Protocol)
User-12	E. coli	20.2.For commercial kits; catalogue number:	Illumina 20018704, 20018707, 20021533
User-12	E. coli	20.3.For commercial kits; lot number:	20463986(F), 20439602(DI), 204595
User-12	E. coli	20.4.For noncommercial kits; citation for the protocol:	commercial kits
User-12	E. coli	20.5.For noncommercial kits; summary of the protocol:	commercial kits
User-12	E. coli	20.6.Deviations from the kit or cited protocol	commercial kits
User-12	E. coli	21.For E. coli, please indicate the sequencing platform you used in the proficiency test (please select one answer)*	Other
User-12	E. coli	21. -> If other, please define	Illumina iseq 100
User-12	E. coli	22.Sequencing details #1 (please select one answer)*	Paired-end
User-12	E. coli	23.Sequencing details #2: For the sequencing, the read length (bp) was set to be (expected read length)	2X151
User-12	E. coli	24.Reads trimmed before upload (please select one answer)* [Note; this question refers to trimming performed actively by the participant (i.e. trimming performed automatically by your sequencing machine is not relevant for this question). Ideally, no trimming should be performed. As part of the analysis of the sequences subsequent to the deadline of the PT, trimming will be performed by applicatio	No
User-12	E. coli	27.If any, which method was used to characterize or differentiate isolates (please select all that apply)?*	MLST
User-12	E. coli	28.If you determined the MLST-type of the sequenced DNA, how was the analysis performed (please select one answer)?*	MLST-analysis was performed on raw reads
User-12	E. coli	29.If you determined antimicrobial resistance (AMR) genes present in the sequenced DNA, how was the analysis performed (please select one answer)?*	Analysis for AMR-genes was performed on raw reads
User-12	E. coli	30.For the detection of the Multi Locus Sequence Type, which tool did you apply? Please insert name and URL (e.g. MLST 1.7 (MultiLocus Sequence Typing), http://cge.cbs.dtu.dk/services/MLST/, open access) (enter 'NA' if not relevant)*:	http://cge.cbs.dtu.dk/services/MLST/, open access
User-12	E. coli	31.For the detection of the resistance genes harboured in the sequences, which tool did you apply? Please insert name and URL (e.g. ResFinder, http://cge.cbs.dtu.dk/services/ResFinder/, open access) (enter 'NA' if not relevant):	ResFinder, http://cge.cbs.dtu.dk/services/ResFinder/, open access
User-12	E. coli	32.For the detection of serogroup/serotype, which tool did you apply? Please insert name and URL (e.g. ResFinder, http://cge.cbs.dtu.dk/services/ResFinder/, open access) (enter 'NA' if not relevant):	http://cge.cbs.dtu.dk/services/SerotypeFinder/
User-12	E. coli	33.Please indicate which sequencing platform you used in the proficiency test (please select one answer) *	Illumina
User-12	E. coli	38.Fastq-files (file-pair #1 for E. coli) uploaded to the ftp-folder (relevant to paired-end sequences)	GENOMIC20-003-BACT_R1.fastq.gz GENOMIC20-003-BACT_R2.fastq.gz
User-12	E. coli	39.Fastq-files (file-pair #2 for E. coli) uploaded to the ftp-folder (relevant to paired-end sequences)	GENOMIC20-003-DNA_R1.fastq.gz GENOMIC20-003-DNA_R2.fastq.gz
User-12	E. coli	40.Fastq-files (file-pair #3 for E. coli) uploaded to the ftp-folder (relevant to paired-end sequences)	GENOMIC20-004-BACT_R1.fastq.gz GENOMIC20-004-BACT_R2.fastq.gz
User-12	E. coli	41.Fastq-files (file-pair #4 for E. coli) uploaded to the ftp-folder (relevant to paired-end sequences)	GENOMIC20-004-DNA_R1.fastq.gz GENOMIC20-004-DNA_R2.fastq.gz
User-12	E. coli	42.For E. coli, the fastq-files (obtained non-assembled sequence data, file names indicated above) have been uploaded to the ftp-folder for bacterial cultures and DNA following the description in the PT-protocol. Please confirm by ticking off the response field* Response field:	TRUE
User-12	Campylobacter	1)Date parcel with PT-material was received*	2020-09-25
User-12	Campylobacter	2)Storage conditions of the bacterial cultures in the time between reception and processing (please select one answer)*:	4ÀöC
User-12	Campylobacter	3)Storage conditions of the DNA in the time between reception and processing (please select one answer)*:	Room temperature
User-12	Campylobacter	1.Date processing of Campylobacter (bacterial cultures) started	2020-09-28
User-12	Campylobacter	2.Date processing of Campylobacter (bacterial cultures) was completed	2020-09-29
User-12	Campylobacter	3.Date processing of Campylobacter (DNA) started	2020-09-30
User-12	Campylobacter	4.Date processing of Campylobacter (DNA) was completed (sequence data submitted)	2020-10-23
User-12	Campylobacter	5.1.Type of agar media/liquid broth:	Columbia agar
User-12	Campylobacter	5.2.Incubation time (hours):	18
User-12	Campylobacter	5.3.Incubation temperature (ÀöC):	42
User-12	Campylobacter	6.1.If manual extraction; kit used, full name:	UCP mini pathogen, Qiagen
User-12	Campylobacter	6.2.If manual extraction; catalogue number of kit:	50214
User-12	Campylobacter	6.3.If manual extraction, modifications to kit protocol:	no
User-12	Campylobacter	6.4.If automatic extraction; robot used:	mmanual extraction
User-12	Campylobacter	6.5.If automatic extraction; specific protocol:	manual extraction
User-12	Campylobacter	6.6.If automatic extraction; modifications to protocol:	manual extraction
User-12	Campylobacter	7.For Campylobacter (bacterial cultures), how was the DNA concentration (ng/Œºl) prior to library preparation measured (please select one answer)*	Other
User-12	Campylobacter	7. -> If other, please define	IMPLEN GMBH nanophotometer NP80 touch
User-12	Campylobacter	8.1.GENOMIC20-001 -BACT (Campylobacter)	0
User-12	Campylobacter	8.2.GENOMIC20-006 -BACT (Campylobacter)	0
User-12	Campylobacter	10.For Campylobacter (bacterial cultures), how was the DNA quality (e.g. 260/280 ratio and/or 260/230 ratio) prior to library preparation measured (please select one answer)	Other
User-12	Campylobacter	10. -> If other, please define	IMPLEN GMBH nanophotometer NP80 touch
User-12	Campylobacter	13.For Campylobacter (DNA received), how was the DNA concentration (ng/Œºl) prior to library preparation measured (please select one answer)*	Other
User-12	Campylobacter	13. -> other, please define	IMPLEN GMBH nanophotometer NP80 touch1045.7
User-12	Campylobacter	14.1.GENOMIC20-001 -DNA (Campylobacter)	1900-02-12 13:07:00
User-12	Campylobacter	14.2.GENOMIC20-006 -DNA (Campylobacter)	1900-01-23 17:45:00
User-12	Campylobacter	16.For Campylobacter (DNA received), how was the DNA quality (e.g. 260/280 ratio and/or 260/230 ratio) prior to library preparation measured (please select one answer)	Other
User-12	Campylobacter	16. -> If other, please define	IMPLEN GMBH nanophotometer NP80 touch
User-12	Campylobacter	17.1.GENOMIC20-001 -DNA (Campylobacter)	2205
User-12	Campylobacter	17.2.GENOMIC20-006 -DNA (Campylobacter)	2148
User-12	Campylobacter	18.1.GENOMIC20-001 -DNA (Campylobacter)	0.43125
User-12	Campylobacter	18.2.GENOMIC20-006 -DNA (Campylobacter)	0.0534722
User-12	Campylobacter	19.1.GENOMIC20-001 -DNA (Campylobacter)	No
User-12	Campylobacter	19.2.GENOMIC20-006 -DNA (Campylobacter)	No
User-12	Campylobacter	20.1.For commercial kits; full kit name:	Illumina DNA praparation, Illumina Nextera CD indeces, iSeq100 reagent (Nextera Flex Protocol)
User-12	Campylobacter	20.2.For commercial kits; catalogue number:	20018704, 20018707, 20021533
User-12	Campylobacter	20.3.For commercial kits; lot number:	20463986(F), 20439602(DI), 204595
User-12	Campylobacter	20.4.For noncommercial kits; citation for the protocol:	commercial kits
User-12	Campylobacter	20.5.For noncommercial kits; summary of the protocol:	commercial kits
User-12	Campylobacter	20.6.Deviations from the kit or cited protocol	No
User-12	Campylobacter	21.For Campylobacter, please indicate the sequencing platform you used in the proficiency test (please select one answer)*	Other
User-12	Campylobacter	21. -> If other, please define	iSeq100
User-12	Campylobacter	22.Sequencing details #1 (please select one answer)*	Paired-end
User-12	Campylobacter	23.Sequencing details #2: For the sequencing, the read length (bp) was set to be (expected read length)	2X151
User-12	Campylobacter	24.Reads trimmed before upload (please select one answer)* [Note; this question refers to trimming performed actively by the participant (i.e. trimming performed automatically by your sequencing machine is not relevant for this question). Ideally, no trimming should be performed. As part of the analysis of the sequences subsequent to the deadline of the PT, trimming will be performed by applicatio	No
User-12	Campylobacter	25.If trimmed, which tool was applied (in the following text field, please insert name and URL/link (if possible))	not trimmed
User-12	Campylobacter	26.For the analysis of the sequences from the bacterial cultures and the corresponding DNA in the proficiency test, assembly is not required. If, however, you were to assemble your sequences, which assembly tool would you apply? Please insert name and URL (e.g. Velvet, https://www.ebi.ac.uk/~zerbino/velvet/, open access)	no assembly
User-12	Campylobacter	27.If any, which method was used to characterize or differentiate isolates (please select all that apply)?*	MLST
User-12	Campylobacter	28.If you determined the MLST-type of the sequenced DNA, how was the analysis performed (please select one answer)?*	MLST-analysis was performed on raw reads
User-12	Campylobacter	29.If you determined antimicrobial resistance (AMR) genes present in the sequenced DNA, how was the analysis performed (please select one answer)?*	Analysis for AMR-genes was performed on raw reads
User-12	Campylobacter	30.For the detection of the Multi Locus Sequence Type, which tool did you apply? Please insert name and URL (e.g. MLST 1.7 (MultiLocus Sequence Typing), http://cge.cbs.dtu.dk/services/MLST/, open access) (enter 'NA' if not relevant)*:	http://cge.cbs.dtu.dk/services/MLST/, open access
User-12	Campylobacter	31.For the detection of the resistance genes harboured in the sequences, which tool did you apply? Please insert name and URL (e.g. ResFinder, http://cge.cbs.dtu.dk/services/ResFinder/, open access) (enter 'NA' if not relevant):	ResFinder, http://cge.cbs.dtu.dk/services/ResFinder/, open access
User-12	Campylobacter	33.Please indicate which sequencing platform you used in the proficiency test (please select one answer) *	Illumina
User-12	Campylobacter	38.Fastq-files (file-pair #1 for Campylobacter) uploaded to the ftp-folder (relevant to paired-end sequences)	GENOMIC20-005-DNA_R1.fastq.gz GENOMIC20-005-DNA_R2.fastq.gz
User-12	Campylobacter	39.Fastq-files (file-pair #2 for Campylobacter) uploaded to the ftp-folder (relevant to paired-end sequences)	GENOMIC20-006-DNA_R1.fastq.gz GENOMIC20-006-DNA_R2.fastq.gz
User-12	Campylobacter	42.For Campylobacter, the fastq-files (obtained non-assembled sequence data, file names indicated above) have been uploaded to the ftp-folder for bacterial cultures and DNA following the description in the PT-protocol. Please confirm by ticking off the response field* Response field:	TRUE
User-13	Salmonella	1)Date parcel with PT-material was received*	2020-10-23
User-13	Salmonella	2)Storage conditions of the bacterial cultures in the time between reception and processing (please select one answer)*:	4ÀöC
User-13	Salmonella	3)Storage conditions of the DNA in the time between reception and processing (please select one answer)*:	Room temperature
User-13	Salmonella	1.Date processing of Salmonella (bacterial cultures) started	2020-10-26
User-13	Salmonella	2.Date processing of Salmonella (bacterial cultures) was completed	2020-10-27
User-13	Salmonella	3.Date processing of Salmonella (DNA) started	2020-11-02
User-13	Salmonella	4.Date processing of Salmonella (DNA) was completed (sequence data submitted)	2020-12-18
User-13	Salmonella	5.1.Type of agar media/liquid broth:	Blood agar, McC agar
User-13	Salmonella	5.2.Incubation time (hours):	18-20
User-13	Salmonella	5.3.Incubation temperature (ÀöC):	36-38
User-13	Salmonella	6.4.If automatic extraction; robot used:	MagNAPure Compact
User-13	Salmonella	6.5.If automatic extraction; specific protocol:	Total nucleic acid
User-13	Salmonella	7.For Salmonella (bacterial cultures), how was the DNA concentration (ng/Œºl) prior to library preparation measured (please select one answer)*	Other
User-13	Salmonella	7. -> If other, please define	QIAxpert
User-13	Salmonella	8.1.GENOMIC20-001 -BACT (Salmonella)	381
User-13	Salmonella	8.2.GENOMIC20-006 -BACT (Salmonella)	448
User-13	Salmonella	10.For Salmonella (bacterial cultures), how was the DNA quality (e.g. 260/280 ratio and/or 260/230 ratio) prior to library preparation measured (please select one answer)	Other
User-13	Salmonella	10. -> If other, please define	QIAxpert
User-13	Salmonella	13.For Salmonella (DNA received), how was the DNA concentration (ng/Œºl) prior to library preparation measured (please select one answer)*	Other
User-13	Salmonella	13. -> If other, please define	QIAxpert
User-13	Salmonella	14.1.GENOMIC20-001 -DNA (Salmonella)	497
User-13	Salmonella	14.2.GENOMIC20-006 -DNA (Salmonella)	277
User-13	Salmonella	16.For Salmonella (DNA received), how was the DNA quality (e.g. 260/280 ratio and/or 260/230 ratio) prior to library preparation measured (please select one answer)	Other
User-13	Salmonella	16. -> If other, please define	QIAxpert
User-13	Salmonella	19.1.GENOMIC20-001 -DNA (Salmonella)	No
User-13	Salmonella	19.2.GENOMIC20-006 -DNA (Salmonella)	No
User-13	Salmonella	20.1.For commercial kits; full kit name:	NEBNext Ultra II FS DNA Library Prep Kit
User-13	Salmonella	20.2.For commercial kits; catalogue number:	NEB E7805
User-13	Salmonella	20.6.Deviations from the kit or cited protocol	No
User-13	Salmonella	21.For Salmonella, please indicate the sequencing platform you used in the proficiency test (please select one answer)*	NextSeq
User-13	Salmonella	22.Sequencing details #1 (please select one answer)*	Single-end
User-13	Salmonella	24.Reads trimmed before upload (please select one answer)* [Note; this question refers to trimming performed actively by the participant (i.e. trimming performed automatically by your sequencing machine is not relevant for this question). Ideally, no trimming should be performed. As part of the analysis of the sequences subsequent to the deadline of the PT, trimming will be performed by applicatio	No
User-13	Salmonella	27.If any, which method was used to characterize or differentiate isolates (please select all that apply)?*	MLST
User-13	Salmonella	28.If you determined the MLST-type of the sequenced DNA, how was the analysis performed (please select one answer)?*	MLST-analysis was performed on raw reads
User-13	Salmonella	29.If you determined antimicrobial resistance (AMR) genes present in the sequenced DNA, how was the analysis performed (please select one answer)?*	Analysis for AMR-genes was performed on raw reads
User-13	Salmonella	30.For the detection of the Multi Locus Sequence Type, which tool did you apply? Please insert name and URL (e.g. MLST 1.7 (MultiLocus Sequence Typing), http://cge.cbs.dtu.dk/services/MLST/, open access) (enter 'NA' if not relevant)*:	MLST 1.7 (MultiLocus Sequence Typing), http://cge.cbs.dtu.dk/services/MLST/, open access
User-13	Salmonella	31.For the detection of the resistance genes harboured in the sequences, which tool did you apply? Please insert name and URL (e.g. ResFinder, http://cge.cbs.dtu.dk/services/ResFinder/, open access) (enter 'NA' if not relevant):	ResFinder, http://cge.cbs.dtu.dk/services/ResFinder/, open access
User-13	Salmonella	32.For the detection of serogroup/serotype, which tool did you apply? Please insert name and URL (e.g. ResFinder, http://cge.cbs.dtu.dk/services/ResFinder/, open access) (enter 'NA' if not relevant):	https://blast.ncbi.nlm.nih.gov/Blast.cgi?PROGRAM=blastn&PAGE_TYPE=BlastSearch&LINK_LOC=blasthome
User-13	Salmonella	33.Please indicate which sequencing platform you used in the proficiency test (please select one answer) *	Illumina
User-13	Salmonella	34.Fastq-file (file #1 for Salmonella) uploaded to the ftp-folder (relevant to single-end sequences)	GENOMIC20-001-BACT_R1.fastq.gz
User-13	Salmonella	35.Fastq-file (file #2 for Salmonella) uploaded to the ftp-folder (relevant to single-end sequences)	GENOMIC20-001-DNA_R1.fastq.gz
User-13	Salmonella	36.Fastq-file (file #3 for Salmonella) uploaded to the ftp-folder (relevant to single-end sequences)	GENOMIC20-001-BACT_R1.fastq.gz
User-13	Salmonella	37.Fastq-file (file #4 for Salmonella) uploaded to the ftp-folder (relevant to single-end sequences)	GENOMIC20-002-DNA_R1.fastq.gz
User-13	Salmonella	42.For Salmonella, the fastq-files (obtained non-assembled sequence data, file names indicated above) have been uploaded to the ftp-folder for bacterial cultures and DNA following the description in the PT-protocol. Please confirm by ticking off the response field* Response field:	TRUE
User-13	E. coli	1)Date parcel with PT-material was received*	2020-10-23
User-13	E. coli	2)Storage conditions of the bacterial cultures in the time between reception and processing (please select one answer)*:	4ÀöC
User-13	E. coli	3)Storage conditions of the DNA in the time between reception and processing (please select one answer)*:	Room temperature
User-13	E. coli	1.Date processing of E. coli (bacterial cultures) started	2020-10-26
User-13	E. coli	2.Date processing of E. coli (bacterial cultures) was completed	2020-10-27
User-13	E. coli	3.Date processing of E. coli (DNA) started	2020-11-02
User-13	E. coli	4.Date processing of E. coli (DNA) was completed (sequence data submitted)	2020-12-18
User-13	E. coli	5.1.Type of agar media/liquid broth:	Blood agar, McC agar
User-13	E. coli	5.2.Incubation time (hours):	18-20
User-13	E. coli	5.3.Incubation temperature (ÀöC):	36-38
User-13	E. coli	6.4.If automatic extraction; robot used:	MagNAPure Compact
User-13	E. coli	6.5.If automatic extraction; specific protocol:	Total nucleic acid
User-13	E. coli	6.6.If automatic extraction; modifications to protocol:	No
User-13	E. coli	7.For E. coli (bacterial cultures), how was the DNA concentration (ng/Œºl) prior to library preparation measured (please select one answer)*	Other
User-13	E. coli	7. -> If other, please define	QIAxpert
User-13	E. coli	8.1.GENOMIC20-001 -BACT (E. coli)	465
User-13	E. coli	8.2.GENOMIC20-006 -BACT (E. coli)	350
User-13	E. coli	13.For E. coli (DNA received), how was the DNA concentration (ng/Œºl) prior to library preparation measured (please select one answer)*	Other
User-13	E. coli	13. -> If other, please define	QIAxpert
User-13	E. coli	14.1.GENOMIC20-001 -DNA (E. coli)	312
User-13	E. coli	14.2.GENOMIC20-006 -DNA (E. coli)	275
User-13	E. coli	19.1.GENOMIC20-001 -DNA (E. coli)	No
User-13	E. coli	19.2.GENOMIC20-006 -DNA (E. coli)	No
User-13	E. coli	20.1.For commercial kits; full kit name:	NEBNext Ultra II FS DNA Library Prep Kit
User-13	E. coli	20.2.For commercial kits; catalogue number:	NEB E7805
User-13	E. coli	20.6.Deviations from the kit or cited protocol	No
User-13	E. coli	21.For E. coli, please indicate the sequencing platform you used in the proficiency test (please select one answer)*	NextSeq
User-13	E. coli	22.Sequencing details #1 (please select one answer)*	Single-end
User-13	E. coli	24.Reads trimmed before upload (please select one answer)* [Note; this question refers to trimming performed actively by the participant (i.e. trimming performed automatically by your sequencing machine is not relevant for this question). Ideally, no trimming should be performed. As part of the analysis of the sequences subsequent to the deadline of the PT, trimming will be performed by applicatio	No
User-13	E. coli	27.If any, which method was used to characterize or differentiate isolates (please select all that apply)?*	MLST
User-13	E. coli	28.If you determined the MLST-type of the sequenced DNA, how was the analysis performed (please select one answer)?*	MLST-analysis was performed on raw reads
User-13	E. coli	29.If you determined antimicrobial resistance (AMR) genes present in the sequenced DNA, how was the analysis performed (please select one answer)?*	Analysis for AMR-genes was performed on raw reads
User-13	E. coli	30.For the detection of the Multi Locus Sequence Type, which tool did you apply? Please insert name and URL (e.g. MLST 1.7 (MultiLocus Sequence Typing), http://cge.cbs.dtu.dk/services/MLST/, open access) (enter 'NA' if not relevant)*:	MLST 1.7 (MultiLocus Sequence Typing), http://cge.cbs.dtu.dk/services/MLST/, open access
User-13	E. coli	31.For the detection of the resistance genes harboured in the sequences, which tool did you apply? Please insert name and URL (e.g. ResFinder, http://cge.cbs.dtu.dk/services/ResFinder/, open access) (enter 'NA' if not relevant):	ResFinder,4,1 http://cge.cbs.dtu.dk/services/ResFinder/, open access
User-13	E. coli	32.For the detection of serogroup/serotype, which tool did you apply? Please insert name and URL (e.g. ResFinder, http://cge.cbs.dtu.dk/services/ResFinder/, open access) (enter 'NA' if not relevant):	SerotypeFinder 2.0 https://cge.cbs.dtu.dk/services/SerotypeFinder/, open access
User-13	E. coli	33.Please indicate which sequencing platform you used in the proficiency test (please select one answer) *	Illumina
User-13	E. coli	34.Fastq-file (file #1 for E. coli) uploaded to the ftp-folder (relevant to single-end sequences)	GENOMIC20-003-BACT_R1.fastq.gz
User-13	E. coli	35.Fastq-file (file #2 for E. coli) uploaded to the ftp-folder (relevant to single-end sequences)	GENOMIC20-003-DNA_R1.fastq.gz
User-13	E. coli	36.Fastq-file (file #3 for E. coli) uploaded to the ftp-folder (relevant to single-end sequences)	GENOMIC20-004-BACT_R1.fastq.gz
User-13	E. coli	37.Fastq-file (file #4 for E. coli) uploaded to the ftp-folder (relevant to single-end sequences)	GENOMIC20-004-DNA_R1.fastq.gz
User-13	E. coli	42.For E. coli, the fastq-files (obtained non-assembled sequence data, file names indicated above) have been uploaded to the ftp-folder for bacterial cultures and DNA following the description in the PT-protocol. Please confirm by ticking off the response field* Response field:	TRUE
User-13	Campylobacter	1)Date parcel with PT-material was received*	2020-10-23
User-13	Campylobacter	2)Storage conditions of the bacterial cultures in the time between reception and processing (please select one answer)*:	4ÀöC
User-13	Campylobacter	3)Storage conditions of the DNA in the time between reception and processing (please select one answer)*:	Room temperature
User-13	Campylobacter	1.Date processing of Campylobacter (bacterial cultures) started	2020-10-26
User-13	Campylobacter	2.Date processing of Campylobacter (bacterial cultures) was completed	2020-10-28
User-13	Campylobacter	3.Date processing of Campylobacter (DNA) started	2020-11-02
User-13	Campylobacter	4.Date processing of Campylobacter (DNA) was completed (sequence data submitted)	2020-12-18
User-13	Campylobacter	5.1.Type of agar media/liquid broth:	MCCD agar
User-13	Campylobacter	5.2.Incubation time (hours):	46-48
User-13	Campylobacter	5.3.Incubation temperature (ÀöC):	36-38 (microaerophilic)
User-13	Campylobacter	6.4.If automatic extraction; robot used:	MagNAPure Compact
User-13	Campylobacter	6.5.If automatic extraction; specific protocol:	Total nucleic acid
User-13	Campylobacter	6.6.If automatic extraction; modifications to protocol:	No
User-13	Campylobacter	7.For Campylobacter (bacterial cultures), how was the DNA concentration (ng/Œºl) prior to library preparation measured (please select one answer)*	Other
User-13	Campylobacter	7. -> If other, please define	QIAxpert
User-13	Campylobacter	8.1.GENOMIC20-001 -BACT (Campylobacter)	477
User-13	Campylobacter	8.2.GENOMIC20-006 -BACT (Campylobacter)	87
User-13	Campylobacter	13.For Campylobacter (DNA received), how was the DNA concentration (ng/Œºl) prior to library preparation measured (please select one answer)*	Other
User-13	Campylobacter	13. -> other, please define	QIAxpert
User-13	Campylobacter	14.1.GENOMIC20-001 -DNA (Campylobacter)	501
User-13	Campylobacter	14.2.GENOMIC20-006 -DNA (Campylobacter)	396
User-13	Campylobacter	19.1.GENOMIC20-001 -DNA (Campylobacter)	No
User-13	Campylobacter	19.2.GENOMIC20-006 -DNA (Campylobacter)	No
User-13	Campylobacter	20.1.For commercial kits; full kit name:	NEBNext Ultra II FS DNA Library Prep Kit
User-13	Campylobacter	20.2.For commercial kits; catalogue number:	NEB E7805
User-13	Campylobacter	20.6.Deviations from the kit or cited protocol	No
User-13	Campylobacter	21.For Campylobacter, please indicate the sequencing platform you used in the proficiency test (please select one answer)*	NextSeq
User-13	Campylobacter	22.Sequencing details #1 (please select one answer)*	Single-end
User-13	Campylobacter	24.Reads trimmed before upload (please select one answer)* [Note; this question refers to trimming performed actively by the participant (i.e. trimming performed automatically by your sequencing machine is not relevant for this question). Ideally, no trimming should be performed. As part of the analysis of the sequences subsequent to the deadline of the PT, trimming will be performed by applicatio	No
User-13	Campylobacter	27.If any, which method was used to characterize or differentiate isolates (please select all that apply)?*	MLST
User-13	Campylobacter	28.If you determined the MLST-type of the sequenced DNA, how was the analysis performed (please select one answer)?*	MLST-analysis was performed on raw reads
User-13	Campylobacter	29.If you determined antimicrobial resistance (AMR) genes present in the sequenced DNA, how was the analysis performed (please select one answer)?*	Analysis for AMR-genes was performed on raw reads
User-13	Campylobacter	30.For the detection of the Multi Locus Sequence Type, which tool did you apply? Please insert name and URL (e.g. MLST 1.7 (MultiLocus Sequence Typing), http://cge.cbs.dtu.dk/services/MLST/, open access) (enter 'NA' if not relevant)*:	MLST 1.7 (MultiLocus Sequence Typing), http://cge.cbs.dtu.dk/services/MLST/, open access
User-13	Campylobacter	31.For the detection of the resistance genes harboured in the sequences, which tool did you apply? Please insert name and URL (e.g. ResFinder, http://cge.cbs.dtu.dk/services/ResFinder/, open access) (enter 'NA' if not relevant):	ResFinder, 4,1http://cge.cbs.dtu.dk/services/ResFinder/, open access
User-13	Campylobacter	33.Please indicate which sequencing platform you used in the proficiency test (please select one answer) *	Illumina
User-13	Campylobacter	34.Fastq-file (file #1 for Campylobacter) uploaded to the ftp-folder (relevant to single-end sequences)	GENOMIC20-005-BACT_R1.fastq.gz
User-13	Campylobacter	35.Fastq-file (file #2 for Campylobacter) uploaded to the ftp-folder (relevant to single-end sequences)	GENOMIC20-005-BACT_R1.fastq.gz
User-13	Campylobacter	36.Fastq-file (file #3 for Campylobacter) uploaded to the ftp-folder (relevant to single-end sequences)	GENOMIC20-006-BACT_R1.fastq.gz
User-13	Campylobacter	37.Fastq-file (file #4 for Campylobacter) uploaded to the ftp-folder (relevant to single-end sequences)	GENOMIC20-006-DNA_R1.fastq.gz
User-13	Campylobacter	42.For Campylobacter, the fastq-files (obtained non-assembled sequence data, file names indicated above) have been uploaded to the ftp-folder for bacterial cultures and DNA following the description in the PT-protocol. Please confirm by ticking off the response field* Response field:	TRUE
User-14	Salmonella	1)Date parcel with PT-material was received*	2020-09-24
User-14	Salmonella	2)Storage conditions of the bacterial cultures in the time between reception and processing (please select one answer)*:	4ÀöC
User-14	Salmonella	3)Storage conditions of the DNA in the time between reception and processing (please select one answer)*:	Room temperature
User-14	Salmonella	1.Date processing of Salmonella (bacterial cultures) started	2020-11-04
User-14	Salmonella	2.Date processing of Salmonella (bacterial cultures) was completed	2020-11-05
User-14	Salmonella	3.Date processing of Salmonella (DNA) started	2020-11-05
User-14	Salmonella	4.Date processing of Salmonella (DNA) was completed (sequence data submitted)	2020-11-30
User-14	Salmonella	5.1.Type of agar media/liquid broth:	blood agar
User-14	Salmonella	5.2.Incubation time (hours):	24
User-14	Salmonella	5.3.Incubation temperature (ÀöC):	37
User-14	Salmonella	6.1.If manual extraction; kit used, full name:	Idispin Pathogen Kit
User-14	Salmonella	6.2.If manual extraction; catalogue number of kit:	SP54106
User-14	Salmonella	6.3.If manual extraction, modifications to kit protocol:	Temperature lysis 30 minutes at 56 degrees and 30 minutes at 37degrees; two extra wash 1 and one extra wash 2
User-14	Salmonella	6.4.If automatic extraction; robot used:	no
User-14	Salmonella	6.5.If automatic extraction; specific protocol:	no
User-14	Salmonella	6.6.If automatic extraction; modifications to protocol:	no
User-14	Salmonella	7.For Salmonella (bacterial cultures), how was the DNA concentration (ng/Œºl) prior to library preparation measured (please select one answer)*	Qubit
User-14	Salmonella	8.1.GENOMIC20-001 -BACT (Salmonella)	429
User-14	Salmonella	8.2.GENOMIC20-006 -BACT (Salmonella)	530
User-14	Salmonella	10.For Salmonella (bacterial cultures), how was the DNA quality (e.g. 260/280 ratio and/or 260/230 ratio) prior to library preparation measured (please select one answer)	DNA quality not measured
User-14	Salmonella	13.For Salmonella (DNA received), how was the DNA concentration (ng/Œºl) prior to library preparation measured (please select one answer)*	Qubit
User-14	Salmonella	14.1.GENOMIC20-001 -DNA (Salmonella)	36
User-14	Salmonella	14.2.GENOMIC20-006 -DNA (Salmonella)	40
User-14	Salmonella	19.1.GENOMIC20-001 -DNA (Salmonella)	No
User-14	Salmonella	19.2.GENOMIC20-006 -DNA (Salmonella)	No
User-14	Salmonella	20.1.For commercial kits; full kit name:	TruSeq PCR Free
User-14	Salmonella	20.2.For commercial kits; catalogue number:	20015963
User-14	Salmonella	20.3.For commercial kits; lot number:	20466476
User-14	Salmonella	20.4.For noncommercial kits; citation for the protocol:	no
User-14	Salmonella	20.5.For noncommercial kits; summary of the protocol:	no
User-14	Salmonella	20.6.Deviations from the kit or cited protocol	no
User-14	Salmonella	21.For Salmonella, please indicate the sequencing platform you used in the proficiency test (please select one answer)*	MiSeq
User-14	Salmonella	22.Sequencing details #1 (please select one answer)*	Paired-end
User-14	Salmonella	23.Sequencing details #2: For the sequencing, the read length (bp) was set to be (expected read length)	350
User-14	Salmonella	24.Reads trimmed before upload (please select one answer)* [Note; this question refers to trimming performed actively by the participant (i.e. trimming performed automatically by your sequencing machine is not relevant for this question). Ideally, no trimming should be performed. As part of the analysis of the sequences subsequent to the deadline of the PT, trimming will be performed by applicatio	No
User-14	Salmonella	27.If any, which method was used to characterize or differentiate isolates (please select all that apply)?*	MLST¬§SNP-based
User-14	Salmonella	28.If you determined the MLST-type of the sequenced DNA, how was the analysis performed (please select one answer)?*	MLST-analysis was performed on raw reads
User-14	Salmonella	29.If you determined antimicrobial resistance (AMR) genes present in the sequenced DNA, how was the analysis performed (please select one answer)?*	Analysis for AMR-genes was performed on contigs
User-14	Salmonella	30.For the detection of the Multi Locus Sequence Type, which tool did you apply? Please insert name and URL (e.g. MLST 1.7 (MultiLocus Sequence Typing), http://cge.cbs.dtu.dk/services/MLST/, open access) (enter 'NA' if not relevant)*:	MLST https://cge.cbs.dtu.dk/services/MLST/
User-14	Salmonella	31.For the detection of the resistance genes harboured in the sequences, which tool did you apply? Please insert name and URL (e.g. ResFinder, http://cge.cbs.dtu.dk/services/ResFinder/, open access) (enter 'NA' if not relevant):	ResFinder; https://cge.cbs.dtu.dk/services/ResFinder/
User-14	Salmonella	32.For the detection of serogroup/serotype, which tool did you apply? Please insert name and URL (e.g. ResFinder, http://cge.cbs.dtu.dk/services/ResFinder/, open access) (enter 'NA' if not relevant):	SeqSero https://cge.cbs.dtu.dk/services/SeqSero/
User-14	Salmonella	33.Please indicate which sequencing platform you used in the proficiency test (please select one answer) *	Illumina
User-14	Salmonella	38.Fastq-files (file-pair #1 for Salmonella) uploaded to the ftp-folder (relevant to paired-end sequences)	GENOMIC20-001-DNA_R1.fastq.gz GENOMIC20-001-DNA_R2.fastq.gz
User-14	Salmonella	39.Fastq-files (file-pair #2 for Salmonella) uploaded to the ftp-folder (relevant to paired-end sequences)	GENOMIC20-002-DNA_R1.fastq.gz GENOMIC20-002-DNA_R2.fastq.gz
User-14	Salmonella	40.Fastq-files (file-pair #3 for Salmonella) uploaded to the ftp-folder (relevant to paired-end sequences)	GENOMIC20-001-BACT_R1.fastq.gz GENOMIC20-001-BACT_R2.fastq.gz
User-14	Salmonella	41.Fastq-files (file-pair #4 for Salmonella) uploaded to the ftp-folder (relevant to paired-end sequences)	GENOMIC20-002-BACT_R1.fastq.gz GENOMIC20-002-BACT_R2.fastq.gz
User-14	Salmonella	42.For Salmonella, the fastq-files (obtained non-assembled sequence data, file names indicated above) have been uploaded to the ftp-folder for bacterial cultures and DNA following the description in the PT-protocol. Please confirm by ticking off the response field* Response field:	TRUE
User-14	E. coli	1)Date parcel with PT-material was received*	2020-09-24
User-14	E. coli	2)Storage conditions of the bacterial cultures in the time between reception and processing (please select one answer)*:	4ÀöC
User-14	E. coli	3)Storage conditions of the DNA in the time between reception and processing (please select one answer)*:	Room temperature
User-14	E. coli	1.Date processing of E. coli (bacterial cultures) started	2020-11-04
User-14	E. coli	2.Date processing of E. coli (bacterial cultures) was completed	2020-11-05
User-14	E. coli	3.Date processing of E. coli (DNA) started	2020-11-05
User-14	E. coli	4.Date processing of E. coli (DNA) was completed (sequence data submitted)	2020-11-30
User-14	E. coli	5.1.Type of agar media/liquid broth:	blood agar
User-14	E. coli	5.2.Incubation time (hours):	24
User-14	E. coli	5.3.Incubation temperature (ÀöC):	37
User-14	E. coli	6.1.If manual extraction; kit used, full name:	Indispin Pathogen Kit
User-14	E. coli	6.2.If manual extraction; catalogue number of kit:	SP54106
User-14	E. coli	6.3.If manual extraction, modifications to kit protocol:	Temperature lysis at 56degrees 30 minutes and 37 degrees 30 minutes. 2 extra wash 1 and one extra wash 2
User-14	E. coli	6.4.If automatic extraction; robot used:	na
User-14	E. coli	6.5.If automatic extraction; specific protocol:	na
User-14	E. coli	6.6.If automatic extraction; modifications to protocol:	na
User-14	E. coli	7.For E. coli (bacterial cultures), how was the DNA concentration (ng/Œºl) prior to library preparation measured (please select one answer)*	Qubit
User-14	E. coli	8.1.GENOMIC20-001 -BACT (E. coli)	530
User-14	E. coli	8.2.GENOMIC20-006 -BACT (E. coli)	29
User-14	E. coli	10.For E. coli (bacterial cultures), how was the DNA quality (e.g. 260/280 ratio and/or 260/230 ratio) prior to library preparation measured (please select one answer)	DNA quality not measured
User-14	E. coli	13.For E. coli (DNA received), how was the DNA concentration (ng/Œºl) prior to library preparation measured (please select one answer)*	DNA concentration not measured
User-14	E. coli	14.1.GENOMIC20-001 -DNA (E. coli)	38
User-14	E. coli	14.2.GENOMIC20-006 -DNA (E. coli)	48
User-14	E. coli	16.For E. coli (DNA received), how was the DNA quality (e.g. 260/280 ratio and/or 260/230 ratio) prior to library preparation measured (please select one answer)	DNA quality not measured
User-14	E. coli	19.1.GENOMIC20-001 -DNA (E. coli)	No
User-14	E. coli	19.2.GENOMIC20-006 -DNA (E. coli)	No
User-14	E. coli	20.1.For commercial kits; full kit name:	TruSeq PCR Free
User-14	E. coli	20.2.For commercial kits; catalogue number:	20015963
User-14	E. coli	20.3.For commercial kits; lot number:	20466476
User-14	E. coli	20.4.For noncommercial kits; citation for the protocol:	no
User-14	E. coli	20.5.For noncommercial kits; summary of the protocol:	no
User-14	E. coli	20.6.Deviations from the kit or cited protocol	no
User-14	E. coli	21.For E. coli, please indicate the sequencing platform you used in the proficiency test (please select one answer)*	MiSeq
User-14	E. coli	22.Sequencing details #1 (please select one answer)*	Paired-end
User-14	E. coli	24.Reads trimmed before upload (please select one answer)* [Note; this question refers to trimming performed actively by the participant (i.e. trimming performed automatically by your sequencing machine is not relevant for this question). Ideally, no trimming should be performed. As part of the analysis of the sequences subsequent to the deadline of the PT, trimming will be performed by applicatio	No
User-14	E. coli	27.If any, which method was used to characterize or differentiate isolates (please select all that apply)?*	MLST¬§SNP-based
User-14	E. coli	28.If you determined the MLST-type of the sequenced DNA, how was the analysis performed (please select one answer)?*	MLST-analysis was performed on raw reads
User-14	E. coli	29.If you determined antimicrobial resistance (AMR) genes present in the sequenced DNA, how was the analysis performed (please select one answer)?*	Analysis for AMR-genes was performed on contigs
User-14	E. coli	30.For the detection of the Multi Locus Sequence Type, which tool did you apply? Please insert name and URL (e.g. MLST 1.7 (MultiLocus Sequence Typing), http://cge.cbs.dtu.dk/services/MLST/, open access) (enter 'NA' if not relevant)*:	MLST http://cge.cbs.dtu.dk/services/MLST
User-14	E. coli	31.For the detection of the resistance genes harboured in the sequences, which tool did you apply? Please insert name and URL (e.g. ResFinder, http://cge.cbs.dtu.dk/services/ResFinder/, open access) (enter 'NA' if not relevant):	ResFinder http://cge.cbs.dtu.dk/services/ResFinder
User-14	E. coli	32.For the detection of serogroup/serotype, which tool did you apply? Please insert name and URL (e.g. ResFinder, http://cge.cbs.dtu.dk/services/ResFinder/, open access) (enter 'NA' if not relevant):	SeroTypeFinder https://cge.cbs.dtu.dk/services/SerotypeFinder/
User-14	E. coli	33.Please indicate which sequencing platform you used in the proficiency test (please select one answer) *	Illumina
User-14	E. coli	38.Fastq-files (file-pair #1 for E. coli) uploaded to the ftp-folder (relevant to paired-end sequences)	GENOMIC20-003-DNA_R1.fastq.gz GENOMIC20-003-DNA_R2.fastq.gz
User-14	E. coli	39.Fastq-files (file-pair #2 for E. coli) uploaded to the ftp-folder (relevant to paired-end sequences)	GENOMIC20-004-DNA_R1.fastq.gz GENOMIC20-004-DNA_R2.fastq.gz
User-14	E. coli	40.Fastq-files (file-pair #3 for E. coli) uploaded to the ftp-folder (relevant to paired-end sequences)	GENOMIC20-003-BACT_R1.fastq.gz GENOMIC20-003-BACT_R2.fastq.gz
User-14	E. coli	41.Fastq-files (file-pair #4 for E. coli) uploaded to the ftp-folder (relevant to paired-end sequences)	GENOMIC20-004-BACT_R1.fastq.gz GENOMIC20-004-BACT_R2.fastq.gz
User-14	E. coli	42.For E. coli, the fastq-files (obtained non-assembled sequence data, file names indicated above) have been uploaded to the ftp-folder for bacterial cultures and DNA following the description in the PT-protocol. Please confirm by ticking off the response field* Response field:	TRUE
User-14	Campylobacter	1)Date parcel with PT-material was received*	2020-09-24
User-14	Campylobacter	2)Storage conditions of the bacterial cultures in the time between reception and processing (please select one answer)*:	4ÀöC
User-14	Campylobacter	3)Storage conditions of the DNA in the time between reception and processing (please select one answer)*:	Room temperature
User-14	Campylobacter	1.Date processing of Campylobacter (bacterial cultures) started	2020-11-04
User-14	Campylobacter	2.Date processing of Campylobacter (bacterial cultures) was completed	2020-11-05
User-14	Campylobacter	3.Date processing of Campylobacter (DNA) started	2020-11-05
User-14	Campylobacter	4.Date processing of Campylobacter (DNA) was completed (sequence data submitted)	2020-11-30
User-14	Campylobacter	5.1.Type of agar media/liquid broth:	columbia blood agar
User-14	Campylobacter	5.2.Incubation time (hours):	48
User-14	Campylobacter	5.3.Incubation temperature (ÀöC):	41.5
User-14	Campylobacter	6.1.If manual extraction; kit used, full name:	Indispin Pathogen Kit
User-14	Campylobacter	6.2.If manual extraction; catalogue number of kit:	SP54106
User-14	Campylobacter	6.3.If manual extraction, modifications to kit protocol:	Temerature lysis 30 min at 56 and 30 min at 37. Two extra wash 1 ja one extra wash 2
User-14	Campylobacter	6.4.If automatic extraction; robot used:	no
User-14	Campylobacter	6.5.If automatic extraction; specific protocol:	no
User-14	Campylobacter	6.6.If automatic extraction; modifications to protocol:	no
User-14	Campylobacter	7.For Campylobacter (bacterial cultures), how was the DNA concentration (ng/Œºl) prior to library preparation measured (please select one answer)*	Qubit
User-14	Campylobacter	8.1.GENOMIC20-001 -BACT (Campylobacter)	26
User-14	Campylobacter	8.2.GENOMIC20-006 -BACT (Campylobacter)	5
User-14	Campylobacter	10.For Campylobacter (bacterial cultures), how was the DNA quality (e.g. 260/280 ratio and/or 260/230 ratio) prior to library preparation measured (please select one answer)	DNA quality not measured
User-14	Campylobacter	13.For Campylobacter (DNA received), how was the DNA concentration (ng/Œºl) prior to library preparation measured (please select one answer)*	Qubit
User-14	Campylobacter	14.1.GENOMIC20-001 -DNA (Campylobacter)	44
User-14	Campylobacter	14.2.GENOMIC20-006 -DNA (Campylobacter)	45
User-14	Campylobacter	16.For Campylobacter (DNA received), how was the DNA quality (e.g. 260/280 ratio and/or 260/230 ratio) prior to library preparation measured (please select one answer)	DNA quality not measured
User-14	Campylobacter	19.1.GENOMIC20-001 -DNA (Campylobacter)	No
User-14	Campylobacter	19.2.GENOMIC20-006 -DNA (Campylobacter)	No
User-14	Campylobacter	20.1.For commercial kits; full kit name:	TruSeq PCR Free
User-14	Campylobacter	20.2.For commercial kits; catalogue number:	20015963
User-14	Campylobacter	20.3.For commercial kits; lot number:	20466476
User-14	Campylobacter	20.4.For noncommercial kits; citation for the protocol:	no
User-14	Campylobacter	20.5.For noncommercial kits; summary of the protocol:	no
User-14	Campylobacter	20.6.Deviations from the kit or cited protocol	no
User-14	Campylobacter	21.For Campylobacter, please indicate the sequencing platform you used in the proficiency test (please select one answer)*	MiSeq
User-14	Campylobacter	22.Sequencing details #1 (please select one answer)*	Paired-end
User-14	Campylobacter	24.Reads trimmed before upload (please select one answer)* [Note; this question refers to trimming performed actively by the participant (i.e. trimming performed automatically by your sequencing machine is not relevant for this question). Ideally, no trimming should be performed. As part of the analysis of the sequences subsequent to the deadline of the PT, trimming will be performed by applicatio	No
User-14	Campylobacter	27.If any, which method was used to characterize or differentiate isolates (please select all that apply)?*	MLST¬§SNP-based
User-14	Campylobacter	28.If you determined the MLST-type of the sequenced DNA, how was the analysis performed (please select one answer)?*	MLST-analysis was performed on raw reads
User-14	Campylobacter	29.If you determined antimicrobial resistance (AMR) genes present in the sequenced DNA, how was the analysis performed (please select one answer)?*	Analysis for AMR-genes was performed on contigs
User-14	Campylobacter	30.For the detection of the Multi Locus Sequence Type, which tool did you apply? Please insert name and URL (e.g. MLST 1.7 (MultiLocus Sequence Typing), http://cge.cbs.dtu.dk/services/MLST/, open access) (enter 'NA' if not relevant)*:	MLST 2.0 https://cge.cbs.dtu.dk/services/MLST/
User-14	Campylobacter	31.For the detection of the resistance genes harboured in the sequences, which tool did you apply? Please insert name and URL (e.g. ResFinder, http://cge.cbs.dtu.dk/services/ResFinder/, open access) (enter 'NA' if not relevant):	ResFinder https://cge.cbs.dtu.dk/services/ResFinder/
User-14	Campylobacter	33.Please indicate which sequencing platform you used in the proficiency test (please select one answer) *	Illumina
User-14	Campylobacter	38.Fastq-files (file-pair #1 for Campylobacter) uploaded to the ftp-folder (relevant to paired-end sequences)	GENOMIC20-005-DNA_R1.fastq.gz GENOMIC20-005-DNA_R2.fastq.gz
User-14	Campylobacter	39.Fastq-files (file-pair #2 for Campylobacter) uploaded to the ftp-folder (relevant to paired-end sequences)	GENOMIC20-006-DNA_R1.fastq.gz GENOMIC20-006-DNA_R2.fastq.gz
User-14	Campylobacter	40.Fastq-files (file-pair #3 for Campylobacter) uploaded to the ftp-folder (relevant to paired-end sequences)	GENOMIC20-005-BACT_R1.fastq.gz GENOMIC20-005-BACT_R2.fastq.gz
User-14	Campylobacter	41.Fastq-files (file-pair #4 for Campylobacter) uploaded to the ftp-folder (relevant to paired-end sequences)	GENOMIC20-006-BACT_R1.fastq.gz GENOMIC20-006-BACT_R2.fastq.gz
User-14	Campylobacter	42.For Campylobacter, the fastq-files (obtained non-assembled sequence data, file names indicated above) have been uploaded to the ftp-folder for bacterial cultures and DNA following the description in the PT-protocol. Please confirm by ticking off the response field* Response field:	TRUE
User-15	Salmonella	1)Date parcel with PT-material was received*	2020-09-23
User-15	Salmonella	2)Storage conditions of the bacterial cultures in the time between reception and processing (please select one answer)*:	No storage time
User-15	Salmonella	3)Storage conditions of the DNA in the time between reception and processing (please select one answer)*:	Room temperature
[truncated: 17,076 more rows]

## Sheet: Supp_table_2_SNPs_GPT2020-001
	User-001-GENOMIC20-001-BACT	User-001-GENOMIC20-001-DNA	User-002-GENOMIC20-001-BACT	User-002-GENOMIC20-001-DNA	User-003-GENOMIC20-001-BACT	User-003-GENOMIC20-001-DNA	User-004-GENOMIC20-001-BACT	User-004-GENOMIC20-001-DNA	User-005-GENOMIC20-001-BACT	User-005-GENOMIC20-001-DNA	User-006-GENOMIC20-001-BACT	User-006-GENOMIC20-001-DNA	User-007-GENOMIC20-001-BACT	User-007-GENOMIC20-001-DNA	User-008-GENOMIC20-001-BACT	User-008-GENOMIC20-001-DNA	User-009-GENOMIC20-001-BACT	User-009-GENOMIC20-001-DNA	User-010-GENOMIC20-001-BACT	User-010-GENOMIC20-001-DNA	User-011-GENOMIC20-001-BACT	User-011-GENOMIC20-001-DNA	User-012-GENOMIC20-001-BACT	User-012-GENOMIC20-001-DNA	User-013-GENOMIC20-001-BACT	User-013-GENOMIC20-001-DNA	User-014-GENOMIC20-001-BACT	User-014-GENOMIC20-001-DNA	User-015-GENOMIC20-001-BACT	User-015-GENOMIC20-001-DNA	User-016-GENOMIC20-001-BACT	User-016-GENOMIC20-001-DNA	User-017-GENOMIC20-001-BACT	User-017-GENOMIC20-001-DNA	User-019-GENOMIC20-001-BACT	User-020-GENOMIC20-001-BACT	User-020-GENOMIC20-001-DNA	User-021-GENOMIC20-001-BACT	User-021-GENOMIC20-001-DNA	GPT2020-001
User-001-GENOMIC20-001-BACT	0	0	0	0	0	0	0	0	0	0	0	0	0	0	0	0	1	0	0	0	0	0	0	0	0	0	0	0	0	0	0	0	0	0	0	1	0	0	0	1
User-001-GENOMIC20-001-DNA	0	0	0	0	0	0	0	0	0	0	0	0	0	0	0	0	1	0	0	0	0	0	0	0	0	0	0	0	0	0	0	0	0	0	0	0	0	0	0	1
User-002-GENOMIC20-001-BACT	0	0	0	0	0	0	0	0	0	0	0	0	0	0	0	0	1	0	0	0	0	0	0	0	0	0	0	0	0	0	0	0	0	0	0	0	0	0	0	1
User-002-GENOMIC20-001-DNA	0	0	0	0	0	0	0	0	0	0	0	0	0	0	0	0	1	0	0	0	0	0	0	0	0	0	0	0	0	0	0	0	0	0	0	0	0	0	0	1
User-003-GENOMIC20-001-BACT	0	0	0	0	0	0	0	0	0	0	0	0	0	0	0	0	1	0	0	0	0	0	0	0	0	0	0	0	0	0	0	0	0	0	0	1	0	0	0	1
User-003-GENOMIC20-001-DNA	0	0	0	0	0	0	0	0	0	0	0	0	0	0	0	0	1	0	0	0	0	0	0	0	0	0	0	0	0	0	0	0	0	0	0	0	0	0	0	1
User-004-GENOMIC20-001-BACT	0	0	0	0	0	0	0	0	0	0	0	0	0	0	0	0	1	0	0	0	0	0	0	0	0	0	0	0	0	0	0	0	0	0	0	1	0	0	0	1
User-004-GENOMIC20-001-DNA	0	0	0	0	0	0	0	0	0	0	0	0	0	0	0	0	1	0	0	0	0	0	0	0	0	0	0	0	0	0	0	0	0	0	0	0	0	0	0	1
User-005-GENOMIC20-001-BACT	0	0	0	0	0	0	0	0	0	0	0	0	0	0	0	0	1	0	0	0	0	0	0	0	0	0	0	0	0	0	0	0	0	0	0	1	0	0	0	1
User-005-GENOMIC20-001-DNA	0	0	0	0	0	0	0	0	0	0	0	0	0	0	0	0	1	0	0	0	0	0	0	0	0	0	0	0	0	0	0	0	0	0	0	0	0	0	0	1
User-006-GENOMIC20-001-BACT	0	0	0	0	0	0	0	0	0	0	0	0	0	0	0	0	1	0	0	0	0	0	0	0	0	0	0	0	0	0	0	0	0	0	0	1	0	0	0	1
User-006-GENOMIC20-001-DNA	0	0	0	0	0	0	0	0	0	0	0	0	0	0	0	0	1	0	0	0	0	0	0	0	0	0	0	0	0	0	0	0	0	0	0	0	0	0	0	1
User-007-GENOMIC20-001-BACT	0	0	0	0	0	0	0	0	0	0	0	0	0	0	0	0	1	0	0	0	0	0	0	0	0	0	0	0	0	0	0	0	0	0	0	1	0	0	0	1
User-007-GENOMIC20-001-DNA	0	0	0	0	0	0	0	0	0	0	0	0	0	0	0	0	1	0	0	0	0	0	0	0	0	0	0	0	0	0	0	0	0	0	0	0	0	0	0	1
User-008-GENOMIC20-001-BACT	0	0	0	0	0	0	0	0	0	0	0	0	0	0	0	0	1	0	0	0	0	0	0	0	0	0	0	0	0	0	0	0	0	0	0	1	0	0	0	1
User-008-GENOMIC20-001-DNA	0	0	0	0	0	0	0	0	0	0	0	0	0	0	0	0	1	0	0	0	0	0	0	0	0	0	0	0	0	0	0	0	0	0	0	0	0	0	0	1
User-009-GENOMIC20-001-BACT	1	1	1	1	1	1	1	1	1	1	1	1	1	1	1	1	0	1	1	1	1	1	1	1	1	1	1	1	1	1	1	1	1	1	1	2	1	1	1	2
User-009-GENOMIC20-001-DNA	0	0	0	0	0	0	0	0	0	0	0	0	0	0	0	0	1	0	0	0	0	0	0	0	0	0	0	0	0	0	0	0	0	0	0	0	0	0	0	1
User-010-GENOMIC20-001-BACT	0	0	0	0	0	0	0	0	0	0	0	0	0	0	0	0	1	0	0	0	0	0	0	0	0	0	0	0	0	0	0	0	0	0	0	1	0	0	0	1
User-010-GENOMIC20-001-DNA	0	0	0	0	0	0	0	0	0	0	0	0	0	0	0	0	1	0	0	0	0	0	0	0	0	0	0	0	0	0	0	0	0	0	0	0	0	0	0	1
User-011-GENOMIC20-001-BACT	0	0	0	0	0	0	0	0	0	0	0	0	0	0	0	0	1	0	0	0	0	0	0	0	0	0	0	0	0	0	0	0	0	0	0	1	0	0	0	1
User-011-GENOMIC20-001-DNA	0	0	0	0	0	0	0	0	0	0	0	0	0	0	0	0	1	0	0	0	0	0	0	0	0	0	0	0	0	0	0	0	0	0	0	0	0	0	0	1
User-012-GENOMIC20-001-BACT	0	0	0	0	0	0	0	0	0	0	0	0	0	0	0	0	1	0	0	0	0	0	0	0	0	0	0	0	0	0	0	0	0	0	0	1	0	0	0	1
User-012-GENOMIC20-001-DNA	0	0	0	0	0	0	0	0	0	0	0	0	0	0	0	0	1	0	0	0	0	0	0	0	0	0	0	0	0	0	0	0	0	0	0	0	0	0	0	1
User-013-GENOMIC20-001-BACT	0	0	0	0	0	0	0	0	0	0	0	0	0	0	0	0	1	0	0	0	0	0	0	0	0	0	0	0	0	0	0	0	0	0	0	1	0	0	0	1
User-013-GENOMIC20-001-DNA	0	0	0	0	0	0	0	0	0	0	0	0	0	0	0	0	1	0	0	0	0	0	0	0	0	0	0	0	0	0	0	0	0	0	0	1	0	0	0	1
User-014-GENOMIC20-001-BACT	0	0	0	0	0	0	0	0	0	0	0	0	0	0	0	0	1	0	0	0	0	0	0	0	0	0	0	0	0	0	0	0	0	0	0	1	0	0	0	1
User-014-GENOMIC20-001-DNA	0	0	0	0	0	0	0	0	0	0	0	0	0	0	0	0	1	0	0	0	0	0	0	0	0	0	0	0	0	0	0	0	0	0	0	0	0	0	0	1
User-015-GENOMIC20-001-BACT	0	0	0	0	0	0	0	0	0	0	0	0	0	0	0	0	1	0	0	0	0	0	0	0	0	0	0	0	0	0	0	0	0	0	0	1	0	0	0	1
User-015-GENOMIC20-001-DNA	0	0	0	0	0	0	0	0	0	0	0	0	0	0	0	0	1	0	0	0	0	0	0	0	0	0	0	0	0	0	0	0	0	0	0	0	0	0	0	1
User-016-GENOMIC20-001-BACT	0	0	0	0	0	0	0	0	0	0	0	0	0	0	0	0	1	0	0	0	0	0	0	0	0	0	0	0	0	0	0	0	0	0	0	1	0	0	0	1
User-016-GENOMIC20-001-DNA	0	0	0	0	0	0	0	0	0	0	0	0	0	0	0	0	1	0	0	0	0	0	0	0	0	0	0	0	0	0	0	0	0	0	0	0	0	0	0	1
User-017-GENOMIC20-001-BACT	0	0	0	0	0	0	0	0	0	0	0	0	0	0	0	0	1	0	0	0	0	0	0	0	0	0	0	0	0	0	0	0	0	0	0	1	0	0	0	1
User-017-GENOMIC20-001-DNA	0	0	0	0	0	0	0	0	0	0	0	0	0	0	0	0	1	0	0	0	0	0	0	0	0	0	0	0	0	0	0	0	0	0	0	0	0	0	0	1
User-019-GENOMIC20-001-BACT	0	0	0	0	0	0	0	0	0	0	0	0	0	0	0	0	1	0	0	0	0	0	0	0	0	0	0	0	0	0	0	0	0	0	0	1	0	0	0	1
User-020-GENOMIC20-001-BACT	1	0	0	0	1	0	1	0	1	0	1	0	1	0	1	0	2	0	1	0	1	0	1	0	1	1	1	0	1	0	1	0	1	0	1	0	1	1	0	2
User-020-GENOMIC20-001-DNA	0	0	0	0	0	0	0	0	0	0	0	0	0	0	0	0	1	0	0	0	0	0	0	0	0	0	0	0	0	0	0	0	0	0	0	1	0	0	0	1
User-021-GENOMIC20-001-BACT	0	0	0	0	0	0	0	0	0	0	0	0	0	0	0	0	1	0	0	0	0	0	0	0	0	0	0	0	0	0	0	0	0	0	0	1	0	0	0	1
User-021-GENOMIC20-001-DNA	0	0	0	0	0	0	0	0	0	0	0	0	0	0	0	0	1	0	0	0	0	0	0	0	0	0	0	0	0	0	0	0	0	0	0	0	0	0	0	1
GPT2020-001	1	1	1	1	1	1	1	1	1	1	1	1	1	1	1	1	2	1	1	1	1	1	1	1	1	1	1	1	1	1	1	1	1	1	1	2	1	1	1	0
min	0
max	2

## Sheet: Supp_table_2_SNPs_GPT2020-002
	User-001-GENOMIC20-002-BACT	User-001-GENOMIC20-002-DNA	User-002-GENOMIC20-002-BACT	User-002-GENOMIC20-002-DNA	User-003-GENOMIC20-002-BACT	User-003-GENOMIC20-002-DNA	User-004-GENOMIC20-002-BACT	User-004-GENOMIC20-002-DNA	User-005-GENOMIC20-002-BACT	User-005-GENOMIC20-002-DNA	User-006-GENOMIC20-002-BACT	User-006-GENOMIC20-002-DNA	User-007-GENOMIC20-002-BACT	User-007-GENOMIC20-002-DNA	User-008-GENOMIC20-002-BACT	User-008-GENOMIC20-002-DNA	User-009-GENOMIC20-002-BACT	User-009-GENOMIC20-002-DNA	User-010-GENOMIC20-002-BACT	User-010-GENOMIC20-002-DNA	User-011-GENOMIC20-002-BACT	User-011-GENOMIC20-002-DNA	User-012-GENOMIC20-002-BACT	User-012-GENOMIC20-002-DNA	User-013-GENOMIC20-002-BACT	User-013-GENOMIC20-002-DNA	User-014-GENOMIC20-002-BACT	User-014-GENOMIC20-002-DNA	User-015-GENOMIC20-002-BACT	User-015-GENOMIC20-002-DNA	User-016-GENOMIC20-002-BACT	User-016-GENOMIC20-002-DNA	User-017-GENOMIC20-002-BACT	User-017-GENOMIC20-002-DNA	User-019-GENOMIC20-002-BACT	User-020-GENOMIC20-002-BACT	User-020-GENOMIC20-002-DNA	User-021-GENOMIC20-002-BACT	User-021-GENOMIC20-002-DNA	GPT2020-002
User-001-GENOMIC20-002-BACT	0	0	0	0	0	0	0	0	0	0	0	0	0	0	0	0	0	0	1	0	0	0	0	0	2	1	0	0	0	0	0	0	0	0	0	0	0	0	0	8
User-001-GENOMIC20-002-DNA	0	0	0	0	0	0	0	0	0	0	0	0	0	0	0	0	1	0	1	0	0	0	0	0	4	3	0	0	0	0	1	0	0	0	0	0	0	0	0	10
User-002-GENOMIC20-002-BACT	0	0	0	0	0	0	0	0	0	0	0	0	0	0	0	0	0	0	1	1	0	0	0	0	4	3	0	0	0	0	0	0	0	0	0	0	0	0	0	9
User-002-GENOMIC20-002-DNA	0	0	0	0	0	0	0	0	0	0	0	0	0	0	0	0	0	0	1	0	0	0	0	0	3	2	0	0	0	0	0	0	0	0	0	0	0	0	0	9
User-003-GENOMIC20-002-BACT	0	0	0	0	0	0	0	0	0	0	0	0	0	0	0	0	1	0	0	0	0	0	0	0	3	2	1	0	0	0	1	0	0	0	0	0	0	0	0	8
User-003-GENOMIC20-002-DNA	0	0	0	0	0	0	0	0	0	0	0	0	0	0	0	0	0	0	1	0	0	0	0	0	3	2	0	0	0	0	0	0	0	0	0	0	0	0	0	9
User-004-GENOMIC20-002-BACT	0	0	0	0	0	0	0	0	0	0	0	0	0	0	0	0	0	0	0	0	0	0	0	0	2	1	0	0	0	0	0	0	0	0	0	0	0	0	0	6
User-004-GENOMIC20-002-DNA	0	0	0	0	0	0	0	0	0	0	0	0	0	0	0	0	0	0	0	0	0	0	0	0	2	1	0	0	0	0	0	0	0	0	0	0	0	0	0	5
User-005-GENOMIC20-002-BACT	0	0	0	0	0	0	0	0	0	0	0	0	0	0	0	0	0	0	1	1	0	0	0	0	4	3	0	0	0	0	0	0	0	0	0	0	0	0	0	8
User-005-GENOMIC20-002-DNA	0	0	0	0	0	0	0	0	0	0	0	0	0	0	0	0	0	0	1	0	0	0	0	0	3	2	0	0	0	0	0	0	0	0	0	0	0	0	0	9
User-006-GENOMIC20-002-BACT	0	0	0	0	0	0	0	0	0	0	0	0	0	0	0	0	0	0	0	0	0	0	0	0	1	0	0	0	0	0	0	0	0	0	0	0	0	0	0	4
User-006-GENOMIC20-002-DNA	0	0	0	0	0	0	0	0	0	0	0	0	0	0	0	0	0	0	0	0	0	0	0	0	2	1	0	0	0	0	0	0	0	0	0	0	0	0	0	6
User-007-GENOMIC20-002-BACT	0	0	0	0	0	0	0	0	0	0	0	0	0	0	0	0	0	0	0	0	0	0	0	0	2	1	0	0	0	0	0	0	0	0	0	0	0	0	0	7
User-007-GENOMIC20-002-DNA	0	0	0	0	0	0	0	0	0	0	0	0	0	0	0	0	0	0	1	1	0	0	0	0	4	3	0	0	0	0	0	0	0	0	0	0	0	0	0	9
User-008-GENOMIC20-002-BACT	0	0	0	0	0	0	0	0	0	0	0	0	0	0	0	0	0	0	0	1	0	0	0	0	4	3	1	0	0	0	0	0	0	0	0	0	0	0	0	10
User-008-GENOMIC20-002-DNA	0	0	0	0	0	0	0	0	0	0	0	0	0	0	0	0	0	0	1	1	0	0	0	0	4	3	0	0	0	0	0	0	0	0	0	0	0	0	0	10
User-009-GENOMIC20-002-BACT	0	1	0	0	1	0	0	0	0	0	0	0	0	0	0	0	0	0	0	0	1	1	0	1	0	0	0	1	0	0	0	0	1	1	0	0	0	0	0	2
User-009-GENOMIC20-002-DNA	0	0	0	0	0	0	0	0	0	0	0	0	0	0	0	0	0	0	0	0	0	0	0	0	2	1	0	0	0	0	0	0	0	0	0	0	0	0	0	7
User-010-GENOMIC20-002-BACT	1	1	1	1	0	1	0	0	1	1	0	0	0	1	0	1	0	0	0	0	0	0	0	0	0	0	1	0	1	1	0	0	0	1	1	1	1	0	0	3
User-010-GENOMIC20-002-DNA	0	0	1	0	0	0	0	0	1	0	0	0	0	1	1	1	0	0	0	0	0	0	0	0	1	1	1	0	0	1	0	0	0	1	0	0	0	0	0	4
User-011-GENOMIC20-002-BACT	0	0	0	0	0	0	0	0	0	0	0	0	0	0	0	0	1	0	0	0	0	0	0	0	4	3	1	0	0	0	1	0	0	0	0	0	0	0	0	10
User-011-GENOMIC20-002-DNA	0	0	0	0	0	0	0	0	0	0	0	0	0	0	0	0	1	0	0	0	0	0	0	0	4	3	1	0	0	0	1	0	0	0	0	0	0	0	0	8
User-012-GENOMIC20-002-BACT	0	0	0	0	0	0	0	0	0	0	0	0	0	0	0	0	0	0	0	0	0	0	0	0	1	1	0	0	0	0	0	0	0	0	0	0	0	0	0	5
User-012-GENOMIC20-002-DNA	0	0	0	0	0	0	0	0	0	0	0	0	0	0	0	0	1	0	0	0	0	0	0	0	4	3	1	0	0	0	1	0	0	0	0	0	0	0	0	7
User-013-GENOMIC20-002-BACT	2	4	4	3	3	3	2	2	4	3	1	2	2	4	4	4	0	2	0	1	4	4	1	4	0	0	3	3	3	4	0	0	4	5	3	3	3	1	0	1
User-013-GENOMIC20-002-DNA	1	3	3	2	2	2	1	1	3	2	0	1	1	3	3	3	0	1	0	1	3	3	1	3	0	0	2	2	2	3	0	0	3	4	2	2	2	0	0	1
User-014-GENOMIC20-002-BACT	0	0	0	0	1	0	0	0	0	0	0	0	0	0	1	0	0	0	1	1	1	1	0	1	3	2	0	0	0	0	0	0	1	0	0	0	0	0	0	5
User-014-GENOMIC20-002-DNA	0	0	0	0	0	0	0	0	0	0	0	0	0	0	0	0	1	0	0	0	0	0	0	0	3	2	0	0	0	0	1	0	0	0	0	0	0	0	0	9
User-015-GENOMIC20-002-BACT	0	0	0	0	0	0	0	0	0	0	0	0	0	0	0	0	0	0	1	0	0	0	0	0	3	2	0	0	0	0	0	0	0	0	0	0	0	0	0	9
User-015-GENOMIC20-002-DNA	0	0	0	0	0	0	0	0	0	0	0	0	0	0	0	0	0	0	1	1	0	0	0	0	4	3	0	0	0	0	0	0	0	0	0	0	0	0	0	7
User-016-GENOMIC20-002-BACT	0	1	0	0	1	0	0	0	0	0	0	0	0	0	0	0	0	0	0	0	1	1	0	1	0	0	0	1	0	0	0	0	1	1	0	0	0	0	0	1
User-016-GENOMIC20-002-DNA	0	0	0	0	0	0	0	0	0	0	0	0	0	0	0	0	0	0	0	0	0	0	0	0	0	0	0	0	0	0	0	0	0	0	0	0	0	0	0	1
User-017-GENOMIC20-002-BACT	0	0	0	0	0	0	0	0	0	0	0	0	0	0	0	0	1	0	0	0	0	0	0	0	4	3	1	0	0	0	1	0	0	0	0	0	0	0	0	8
User-017-GENOMIC20-002-DNA	0	0	0	0	0	0	0	0	0	0	0	0	0	0	0	0	1	0	1	1	0	0	0	0	5	4	0	0	0	0	1	0	0	0	0	0	0	0	0	11
User-019-GENOMIC20-002-BACT	0	0	0	0	0	0	0	0	0	0	0	0	0	0	0	0	0	0	1	0	0	0	0	0	3	2	0	0	0	0	0	0	0	0	0	0	0	0	0	9
User-020-GENOMIC20-002-BACT	0	0	0	0	0	0	0	0	0	0	0	0	0	0	0	0	0	0	1	0	0	0	0	0	3	2	0	0	0	0	0	0	0	0	0	0	0	0	0	9
User-020-GENOMIC20-002-DNA	0	0	0	0	0	0	0	0	0	0	0	0	0	0	0	0	0	0	1	0	0	0	0	0	3	2	0	0	0	0	0	0	0	0	0	0	0	0	0	7
User-021-GENOMIC20-002-BACT	0	0	0	0	0	0	0	0	0	0	0	0	0	0	0	0	0	0	0	0	0	0	0	0	1	0	0	0	0	0	0	0	0	0	0	0	0	0	0	3
User-021-GENOMIC20-002-DNA	0	0	0	0	0	0	0	0	0	0	0	0	0	0	0	0	0	0	0	0	0	0	0	0	0	0	0	0	0	0	0	0	0	0	0	0	0	0	0	2
GPT2020-002	8	10	9	9	8	9	6	5	8	9	4	6	7	9	10	10	2	7	3	4	10	8	5	7	1	1	5	9	9	7	1	1	8	11	9	9	7	3	2	0
min	0
max	11

## Sheet: Supp_table_2_SNPs_GPT2020-003
	User-001-GENOMIC20-003-BACT	User-001-GENOMIC20-003-DNA	User-002-GENOMIC20-003-BACT	User-002-GENOMIC20-003-DNA	User-003-GENOMIC20-003-BACT	User-003-GENOMIC20-003-DNA	User-004-GENOMIC20-003-BACT	User-004-GENOMIC20-003-DNA	User-005-GENOMIC20-003-BACT	User-005-GENOMIC20-003-DNA	User-006-GENOMIC20-003-BACT	User-006-GENOMIC20-003-DNA	User-007-GENOMIC20-003-BACT	User-007-GENOMIC20-003-DNA	User-008-GENOMIC20-003-BACT	User-008-GENOMIC20-003-DNA	User-009-GENOMIC20-003-BACT	User-009-GENOMIC20-003-DNA	User-010-GENOMIC20-003-BACT	User-010-GENOMIC20-003-DNA	User-011-GENOMIC20-003-BACT	User-011-GENOMIC20-003-DNA	User-012-GENOMIC20-003-BACT	User-012-GENOMIC20-003-DNA	User-013-GENOMIC20-003-BACT	User-013-GENOMIC20-003-DNA	User-014-GENOMIC20-003-BACT	User-014-GENOMIC20-003-DNA	User-015-GENOMIC20-003-BACT	User-015-GENOMIC20-003-DNA	User-016-GENOMIC20-003-BACT	User-016-GENOMIC20-003-DNA	User-017-GENOMIC20-003-BACT	User-017-GENOMIC20-003-DNA	User-019-GENOMIC20-003-BACT	User-020-GENOMIC20-003-BACT	User-020-GENOMIC20-003-DNA	User-021-GENOMIC20-003-BACT	User-021-GENOMIC20-003-DNA	GPT2020-003
User-001-GENOMIC20-003-BACT	0	0	0	0	1	0	1	0	1	0	1	0	1	0	1	0	0	0	1	0	1	0	0	0	0	0	1	1	0	0	3	0	1	0	0	0	0	1	0	7
User-001-GENOMIC20-003-DNA	0	0	0	0	0	0	0	0	0	0	0	0	0	0	0	0	0	0	1	0	0	0	0	0	0	0	0	0	0	0	2	0	0	0	0	0	0	0	0	4
User-002-GENOMIC20-003-BACT	0	0	0	0	0	0	0	0	0	0	0	0	0	0	0	0	0	0	1	0	0	0	0	0	0	0	0	0	0	0	1	0	0	0	0	0	0	0	0	4
User-002-GENOMIC20-003-DNA	0	0	0	0	0	0	0	0	0	0	0	0	0	0	0	0	0	0	1	0	0	0	0	0	0	0	0	0	0	0	1	0	0	0	0	0	0	0	0	4
User-003-GENOMIC20-003-BACT	1	0	0	0	0	0	0	0	0	0	0	0	0	0	0	0	1	0	2	0	0	0	0	0	0	0	0	0	1	0	2	0	0	0	1	1	0	0	0	5
User-003-GENOMIC20-003-DNA	0	0	0	0	0	0	0	0	0	0	0	0	0	0	0	0	0	0	1	0	0	0	0	0	0	0	0	0	0	0	1	0	0	0	0	0	0	0	0	4
User-004-GENOMIC20-003-BACT	1	0	0	0	0	0	0	0	0	0	0	0	0	0	0	0	1	0	2	0	0	0	0	0	0	0	0	0	1	0	1	0	0	0	1	1	0	0	0	4
User-004-GENOMIC20-003-DNA	0	0	0	0	0	0	0	0	0	0	0	0	0	0	0	0	0	0	1	0	0	0	0	0	1	1	0	0	0	0	1	0	0	0	0	0	0	0	0	5
User-005-GENOMIC20-003-BACT	1	0	0	0	0	0	0	0	0	0	0	0	0	0	0	0	1	0	2	0	0	0	0	0	0	0	0	0	1	0	1	0	0	0	1	1	0	0	0	2
User-005-GENOMIC20-003-DNA	0	0	0	0	0	0	0	0	0	0	0	0	0	0	0	0	0	0	1	0	0	0	0	0	0	0	0	0	0	0	1	0	0	0	0	0	0	0	0	2
User-006-GENOMIC20-003-BACT	1	0	0	0	0	0	0	0	0	0	0	0	0	0	0	0	1	0	2	0	0	0	0	0	1	1	0	0	1	0	0	0	0	0	1	1	0	0	0	5
User-006-GENOMIC20-003-DNA	0	0	0	0	0	0	0	0	0	0	0	0	0	0	0	0	0	0	1	0	0	0	0	0	1	1	0	0	0	0	2	0	0	0	0	0	0	0	0	5
User-007-GENOMIC20-003-BACT	1	0	0	0	0	0	0	0	0	0	0	0	0	0	0	0	1	0	2	0	0	0	0	0	0	0	0	0	1	0	2	0	0	0	1	1	0	0	0	5
User-007-GENOMIC20-003-DNA	0	0	0	0	0	0	0	0	0	0	0	0	0	0	0	0	0	0	1	0	0	0	0	0	0	0	0	0	0	0	2	0	0	0	0	0	0	0	0	4
User-008-GENOMIC20-003-BACT	1	0	0	0	0	0	0	0	0	0	0	0	0	0	0	0	1	0	2	0	0	0	0	0	0	0	0	0	1	0	2	0	0	0	1	1	0	0	0	8
User-008-GENOMIC20-003-DNA	0	0	0	0	0	0	0	0	0	0	0	0	0	0	0	0	0	0	1	0	0	0	0	0	0	0	0	0	0	0	2	0	0	0	0	0	0	0	0	5
User-009-GENOMIC20-003-BACT	0	0	0	0	1	0	1	0	1	0	1	0	1	0	1	0	0	0	1	0	1	0	0	0	0	0	1	1	0	0	3	0	1	0	0	0	0	1	0	6
User-009-GENOMIC20-003-DNA	0	0	0	0	0	0	0	0	0	0	0	0	0	0	0	0	0	0	1	0	0	0	0	0	0	0	0	0	0	0	2	0	0	0	0	0	0	0	0	4
User-010-GENOMIC20-003-BACT	1	1	1	1	2	1	2	1	2	1	2	1	2	1	2	1	1	1	0	1	2	1	1	1	1	1	1	2	1	1	4	1	2	1	1	1	1	2	1	6
User-010-GENOMIC20-003-DNA	0	0	0	0	0	0	0	0	0	0	0	0	0	0	0	0	0	0	1	0	0	0	0	0	0	0	0	0	0	0	2	0	0	0	0	0	0	0	0	2
User-011-GENOMIC20-003-BACT	1	0	0	0	0	0	0	0	0	0	0	0	0	0	0	0	1	0	2	0	0	0	0	0	0	0	0	0	1	0	2	0	0	0	1	1	0	0	0	5
User-011-GENOMIC20-003-DNA	0	0	0	0	0	0	0	0	0	0	0	0	0	0	0	0	0	0	1	0	0	0	0	0	0	0	0	0	0	0	2	0	0	0	0	0	0	0	0	5
User-012-GENOMIC20-003-BACT	0	0	0	0	0	0	0	0	0	0	0	0	0	0	0	0	0	0	1	0	0	0	0	0	1	1	0	0	0	0	0	0	0	0	0	0	0	0	0	5
User-012-GENOMIC20-003-DNA	0	0	0	0	0	0	0	0	0	0	0	0	0	0	0	0	0	0	1	0	0	0	0	0	0	0	0	0	0	0	1	0	0	0	0	0	0	0	0	3
User-013-GENOMIC20-003-BACT	0	0	0	0	0	0	0	1	0	0	1	1	0	0	0	0	0	0	1	0	0	0	1	0	0	0	0	0	0	0	3	1	0	0	0	0	0	1	1	4
User-013-GENOMIC20-003-DNA	0	0	0	0	0	0	0	1	0	0	1	1	0	0	0	0	0	0	1	0	0	0	1	0	0	0	0	0	0	0	3	1	0	0	0	0	0	1	1	4
User-014-GENOMIC20-003-BACT	1	0	0	0	0	0	0	0	0	0	0	0	0	0	0	0	1	0	1	0	0	0	0	0	0	0	0	0	1	0	0	0	0	0	1	1	0	0	0	2
User-014-GENOMIC20-003-DNA	1	0	0	0	0	0	0	0	0	0	0	0	0	0	0	0	1	0	2	0	0	0	0	0	0	0	0	0	1	0	2	0	0	0	1	1	0	0	0	5
User-015-GENOMIC20-003-BACT	0	0	0	0	1	0	1	0	1	0	1	0	1	0	1	0	0	0	1	0	1	0	0	0	0	0	1	1	0	0	2	0	1	0	0	0	0	1	0	6
User-015-GENOMIC20-003-DNA	0	0	0	0	0	0	0	0	0	0	0	0	0	0	0	0	0	0	1	0	0	0	0	0	0	0	0	0	0	0	1	0	0	0	0	0	0	0	0	5
User-016-GENOMIC20-003-BACT	3	2	1	1	2	1	1	1	1	1	0	2	2	2	2	2	3	2	4	2	2	2	0	1	3	3	0	2	2	1	0	1	1	1	3	2	2	1	1	7
User-016-GENOMIC20-003-DNA	0	0	0	0	0	0	0	0	0	0	0	0	0	0	0	0	0	0	1	0	0	0	0	0	1	1	0	0	0	0	1	0	0	0	0	0	0	0	0	7
User-017-GENOMIC20-003-BACT	1	0	0	0	0	0	0	0	0	0	0	0	0	0	0	0	1	0	2	0	0	0	0	0	0	0	0	0	1	0	1	0	0	0	1	1	0	0	0	5
User-017-GENOMIC20-003-DNA	0	0	0	0	0	0	0	0	0	0	0	0	0	0	0	0	0	0	1	0	0	0	0	0	0	0	0	0	0	0	1	0	0	0	0	0	0	0	0	5
User-019-GENOMIC20-003-BACT	0	0	0	0	1	0	1	0	1	0	1	0	1	0	1	0	0	0	1	0	1	0	0	0	0	0	1	1	0	0	3	0	1	0	0	0	0	1	0	6
User-020-GENOMIC20-003-BACT	0	0	0	0	1	0	1	0	1	0	1	0	1	0	1	0	0	0	1	0	1	0	0	0	0	0	1	1	0	0	2	0	1	0	0	0	0	1	0	3
User-020-GENOMIC20-003-DNA	0	0	0	0	0	0	0	0	0	0	0	0	0	0	0	0	0	0	1	0	0	0	0	0	0	0	0	0	0	0	2	0	0	0	0	0	0	0	0	2
User-021-GENOMIC20-003-BACT	1	0	0	0	0	0	0	0	0	0	0	0	0	0	0	0	1	0	2	0	0	0	0	0	1	1	0	0	1	0	1	0	0	0	1	1	0	0	0	5
User-021-GENOMIC20-003-DNA	0	0	0	0	0	0	0	0	0	0	0	0	0	0	0	0	0	0	1	0	0	0	0	0	1	1	0	0	0	0	1	0	0	0	0	0	0	0	0	5
GPT2020-003	7	4	4	4	5	4	4	5	2	2	5	5	5	4	8	5	6	4	6	2	5	5	5	3	4	4	2	5	6	5	7	7	5	5	6	3	2	5	5	0
min	0
max	8

## Sheet: Supp_table_2_SNPs_GPT2020-004
	User-001-GENOMIC20-004-BACT	User-001-GENOMIC20-004-DNA	User-002-GENOMIC20-004-BACT	User-002-GENOMIC20-004-DNA	User-003-GENOMIC20-004-BACT	User-003-GENOMIC20-004-DNA	User-004-GENOMIC20-004-BACT	User-004-GENOMIC20-004-DNA	User-005-GENOMIC20-004-BACT	User-005-GENOMIC20-004-DNA	User-006-GENOMIC20-004-BACT	User-006-GENOMIC20-004-DNA	User-007-GENOMIC20-004-BACT	User-007-GENOMIC20-004-DNA	User-008-GENOMIC20-004-BACT	User-008-GENOMIC20-004-DNA	User-009-GENOMIC20-004-BACT	User-009-GENOMIC20-004-DNA	User-010-GENOMIC20-004-BACT	User-010-GENOMIC20-004-DNA	User-011-GENOMIC20-004-BACT	User-011-GENOMIC20-004-DNA	User-012-GENOMIC20-004-BACT	User-012-GENOMIC20-004-DNA	User-013-GENOMIC20-004-BACT	User-013-GENOMIC20-004-DNA	User-014-GENOMIC20-004-BACT	User-014-GENOMIC20-004-DNA	User-015-GENOMIC20-004-BACT	User-015-GENOMIC20-004-DNA	User-016-GENOMIC20-004-BACT	User-016-GENOMIC20-004-DNA	User-017-GENOMIC20-004-BACT	User-017-GENOMIC20-004-DNA	User-019-GENOMIC20-004-BACT	User-020-GENOMIC20-004-BACT	User-020-GENOMIC20-004-DNA	User-021-GENOMIC20-004-DNA	GPT2020-004
User-001-GENOMIC20-004-BACT	0	0	0	0	0	0	0	0	0	0	0	0	0	0	0	0	2	0	0	0	0	0	0	0	1	0	0	0	1	0	0	0	2	0	0	0	0	0	1
User-001-GENOMIC20-004-DNA	0	0	0	0	0	0	0	0	0	0	0	0	0	0	0	0	2	0	0	0	0	0	0	0	0	0	0	0	0	0	0	0	2	0	0	0	0	0	0
User-002-GENOMIC20-004-BACT	0	0	0	0	0	0	0	0	0	0	0	0	0	0	0	0	2	0	0	0	0	0	0	0	0	0	0	0	0	0	0	0	2	0	0	0	0	0	0
User-002-GENOMIC20-004-DNA	0	0	0	0	0	0	0	0	0	0	0	0	0	0	0	0	1	0	0	0	0	0	0	0	0	0	0	0	0	0	0	0	2	0	0	0	0	0	0
User-003-GENOMIC20-004-BACT	0	0	0	0	0	0	0	0	0	0	0	0	0	0	0	0	2	0	0	0	0	0	0	0	0	0	0	0	0	0	0	0	2	0	0	0	0	0	0
User-003-GENOMIC20-004-DNA	0	0	0	0	0	0	0	0	0	0	0	0	0	0	0	0	1	0	0	0	0	0	0	0	0	0	0	0	0	0	0	0	2	0	0	0	0	0	0
User-004-GENOMIC20-004-BACT	0	0	0	0	0	0	0	0	0	0	0	0	0	0	0	0	2	0	0	0	0	0	0	0	0	0	0	0	0	0	0	0	2	0	0	0	0	0	0
User-004-GENOMIC20-004-DNA	0	0	0	0	0	0	0	0	0	0	0	0	0	0	0	0	1	0	0	0	0	0	0	0	0	0	0	0	0	0	0	0	2	0	0	0	0	0	0
User-005-GENOMIC20-004-BACT	0	0	0	0	0	0	0	0	0	0	0	0	0	0	0	0	1	0	0	0	0	0	0	0	0	0	0	0	0	0	0	0	2	0	0	0	0	0	0
User-005-GENOMIC20-004-DNA	0	0	0	0	0	0	0	0	0	0	0	0	0	0	0	0	2	0	0	0	0	0	0	0	0	0	0	0	0	0	0	0	2	0	0	0	0	0	0
User-006-GENOMIC20-004-BACT	0	0	0	0	0	0	0	0	0	0	0	0	0	0	0	0	2	0	0	0	0	0	0	0	0	0	0	0	0	0	0	0	2	0	0	0	0	0	0
User-006-GENOMIC20-004-DNA	0	0	0	0	0	0	0	0	0	0	0	0	0	0	0	0	2	0	0	0	0	0	0	0	0	0	0	0	0	0	0	0	2	0	0	0	0	0	0
User-007-GENOMIC20-004-BACT	0	0	0	0	0	0	0	0	0	0	0	0	0	0	0	0	2	0	0	0	0	0	0	0	1	0	0	0	1	0	0	0	2	0	0	0	0	0	1
User-007-GENOMIC20-004-DNA	0	0	0	0	0	0	0	0	0	0	0	0	0	0	0	0	1	0	0	0	0	0	0	0	0	0	0	0	0	0	0	0	2	0	0	0	0	0	0
User-008-GENOMIC20-004-BACT	0	0	0	0	0	0	0	0	0	0	0	0	0	0	0	0	1	0	0	0	0	0	0	0	1	0	0	0	1	0	0	0	2	0	0	0	0	0	1
User-008-GENOMIC20-004-DNA	0	0	0	0	0	0	0	0	0	0	0	0	0	0	0	0	2	0	0	0	0	0	0	0	1	0	0	0	1	0	0	0	2	0	0	0	0	0	1
User-009-GENOMIC20-004-BACT	2	2	2	1	2	1	2	1	1	2	2	2	2	1	1	2	0	1	1	2	2	2	1	2	3	2	2	2	3	1	2	2	4	2	2	1	2	1	3
User-009-GENOMIC20-004-DNA	0	0	0	0	0	0	0	0	0	0	0	0	0	0	0	0	1	0	0	0	0	0	0	0	1	0	0	0	1	0	0	0	2	0	0	0	0	0	1
User-010-GENOMIC20-004-BACT	0	0	0	0	0	0	0	0	0	0	0	0	0	0	0	0	1	0	0	0	0	0	0	0	0	0	0	0	0	0	0	0	2	0	0	0	0	0	0
User-010-GENOMIC20-004-DNA	0	0	0	0	0	0	0	0	0	0	0	0	0	0	0	0	2	0	0	0	0	0	0	0	0	0	0	0	0	0	0	0	2	0	0	0	0	0	0
User-011-GENOMIC20-004-BACT	0	0	0	0	0	0	0	0	0	0	0	0	0	0	0	0	2	0	0	0	0	0	0	0	0	0	0	0	0	0	0	0	2	0	0	0	0	0	0
User-011-GENOMIC20-004-DNA	0	0	0	0	0	0	0	0	0	0	0	0	0	0	0	0	2	0	0	0	0	0	0	0	0	0	0	0	0	0	0	0	2	0	0	0	0	0	0
User-012-GENOMIC20-004-BACT	0	0	0	0	0	0	0	0	0	0	0	0	0	0	0	0	1	0	0	0	0	0	0	0	0	0	0	0	0	0	0	0	2	0	0	0	0	0	0
User-012-GENOMIC20-004-DNA	0	0	0	0	0	0	0	0	0	0	0	0	0	0	0	0	2	0	0	0	0	0	0	0	0	0	0	0	0	0	0	0	2	0	0	0	0	0	0
User-013-GENOMIC20-004-BACT	1	0	0	0	0	0	0	0	0	0	0	0	1	0	1	1	3	1	0	0	0	0	0	0	0	0	1	0	0	0	0	0	2	0	0	0	0	0	0
User-013-GENOMIC20-004-DNA	0	0	0	0	0	0	0	0	0	0	0	0	0	0	0	0	2	0	0	0	0	0	0	0	0	0	0	0	0	0	0	0	2	0	0	0	0	0	0
User-014-GENOMIC20-004-BACT	0	0	0	0	0	0	0	0	0	0	0	0	0	0	0	0	2	0	0	0	0	0	0	0	1	0	0	0	1	0	0	0	2	0	0	0	0	0	1
User-014-GENOMIC20-004-DNA	0	0	0	0	0	0	0	0	0	0	0	0	0	0	0	0	2	0	0	0	0	0	0	0	0	0	0	0	0	0	0	0	2	0	0	0	0	0	0
User-015-GENOMIC20-004-BACT	1	0	0	0	0	0	0	0	0	0	0	0	1	0	1	1	3	1	0	0	0	0	0	0	0	0	1	0	0	0	0	0	2	0	0	0	0	0	0
User-015-GENOMIC20-004-DNA	0	0	0	0	0	0	0	0	0	0	0	0	0	0	0	0	1	0	0	0	0	0	0	0	0	0	0	0	0	0	0	0	2	0	0	0	0	0	0
User-016-GENOMIC20-004-BACT	0	0	0	0	0	0	0	0	0	0	0	0	0	0	0	0	2	0	0	0	0	0	0	0	0	0	0	0	0	0	0	0	2	0	0	0	0	0	0
User-016-GENOMIC20-004-DNA	0	0	0	0	0	0	0	0	0	0	0	0	0	0	0	0	2	0	0	0	0	0	0	0	0	0	0	0	0	0	0	0	2	0	0	0	0	0	0
User-017-GENOMIC20-004-BACT	2	2	2	2	2	2	2	2	2	2	2	2	2	2	2	2	4	2	2	2	2	2	2	2	2	2	2	2	2	2	2	2	0	2	2	2	2	2	2
User-017-GENOMIC20-004-DNA	0	0	0	0	0	0	0	0	0	0	0	0	0	0	0	0	2	0	0	0	0	0	0	0	0	0	0	0	0	0	0	0	2	0	0	0	0	0	0
User-019-GENOMIC20-004-BACT	0	0	0	0	0	0	0	0	0	0	0	0	0	0	0	0	2	0	0	0	0	0	0	0	0	0	0	0	0	0	0	0	2	0	0	0	0	0	0
User-020-GENOMIC20-004-BACT	0	0	0	0	0	0	0	0	0	0	0	0	0	0	0	0	1	0	0	0	0	0	0	0	0	0	0	0	0	0	0	0	2	0	0	0	0	0	0
User-020-GENOMIC20-004-DNA	0	0	0	0	0	0	0	0	0	0	0	0	0	0	0	0	2	0	0	0	0	0	0	0	0	0	0	0	0	0	0	0	2	0	0	0	0	0	0
User-021-GENOMIC20-004-DNA	0	0	0	0	0	0	0	0	0	0	0	0	0	0	0	0	1	0	0	0	0	0	0	0	0	0	0	0	0	0	0	0	2	0	0	0	0	0	0
GPT2020-004	1	0	0	0	0	0	0	0	0	0	0	0	1	0	1	1	3	1	0	0	0	0	0	0	0	0	1	0	0	0	0	0	2	0	0	0	0	0	0
min	0
max	4

## Sheet: Supp_table_2_SNPs_GPT2020-005
	User-001-GENOMIC20-005-BACT	User-001-GENOMIC20-005-DNA	User-002-GENOMIC20-005-DNA	User-003-GENOMIC20-005-BACT	User-003-GENOMIC20-005-DNA	User-004-GENOMIC20-005-BACT	User-004-GENOMIC20-005-DNA	User-005-GENOMIC20-005-BACT	User-005-GENOMIC20-005-DNA	User-006-GENOMIC20-005-DNA	User-007-GENOMIC20-005-BACT	User-007-GENOMIC20-005-DNA	User-010-GENOMIC20-005-BACT	User-010-GENOMIC20-005-DNA	User-011-GENOMIC20-005-DNA	User-012-GENOMIC20-005-DNA	User-013-GENOMIC20-005-BACT	User-013-GENOMIC20-005-DNA	User-014-GENOMIC20-005-DNA	User-015-GENOMIC20-005-BACT	User-015-GENOMIC20-005-DNA	User-016-GENOMIC20-005-DNA	User-017-GENOMIC20-005-BACT	User-017-GENOMIC20-005-DNA	User-018-GENOMIC20-005-DNA	User-019-GENOMIC20-005-BACT	User-020-GENOMIC20-005-BACT	User-021-GENOMIC20-005-DNA	GPT2020-005
User-001-GENOMIC20-005-BACT	0	75	58	302	60	118	67	11	68	45	2	71	9	68	56	39	18	58	77	3	60	26	82	63	25	119	118	20	126
User-001-GENOMIC20-005-DNA	75	0	2	11	4	156	5	10	13	6	11	9	31	8	5	3	44	33	5	17	8	10	109	6	6	22	156	4	165
User-002-GENOMIC20-005-DNA	58	2	0	9	4	172	1	9	14	1	8	15	21	2	3	0	40	34	1	14	9	8	118	2	3	12	170	2	180
User-003-GENOMIC20-005-BACT	302	11	9	0	15	422	10	64	32	10	90	33	111	18	12	9	172	83	2	151	25	25	296	8	26	189	414	19	431
User-003-GENOMIC20-005-DNA	60	4	4	15	0	148	2	2	7	3	7	7	20	4	4	2	35	22	5	17	5	3	88	3	1	20	146	1	157
User-004-GENOMIC20-005-BACT	118	156	172	422	148	0	171	72	142	125	54	132	103	154	145	128	8	138	193	48	127	59	0	170	54	234	1	56	8
User-004-GENOMIC20-005-DNA	67	5	1	10	2	171	0	5	12	1	9	15	22	0	2	0	40	29	0	13	11	5	113	0	3	14	170	2	180
User-005-GENOMIC20-005-BACT	11	10	9	64	2	72	5	0	4	4	1	8	7	4	5	4	9	10	8	1	4	1	39	7	2	40	73	0	78
User-005-GENOMIC20-005-DNA	68	13	14	32	7	142	12	4	0	8	8	8	29	19	8	9	37	37	15	19	7	4	84	14	5	44	141	2	150
User-006-GENOMIC20-005-DNA	45	6	1	10	3	125	1	4	8	0	3	16	11	2	3	0	22	17	1	6	11	6	81	1	4	17	125	1	133
User-007-GENOMIC20-005-BACT	2	11	8	90	7	54	9	1	8	3	0	5	0	6	6	3	3	6	10	0	3	0	23	9	0	45	53	0	56
User-007-GENOMIC20-005-DNA	71	9	15	33	7	132	15	8	8	16	5	0	30	12	8	12	36	36	16	15	3	3	69	13	1	26	131	1	139
User-010-GENOMIC20-005-BACT	9	31	21	111	20	103	22	7	29	11	0	30	0	16	23	14	3	7	31	2	28	7	69	22	7	60	105	3	104
User-010-GENOMIC20-005-DNA	68	8	2	18	4	154	0	4	19	2	6	12	16	0	4	2	24	15	3	13	9	4	101	4	3	29	154	2	157
User-011-GENOMIC20-005-DNA	56	5	3	12	4	145	2	5	8	3	6	8	23	4	0	3	35	25	2	13	6	6	89	2	2	11	144	0	151
User-012-GENOMIC20-005-DNA	39	3	0	9	2	128	0	4	9	0	3	12	14	2	3	0	21	15	0	6	10	5	84	2	5	14	128	2	136
User-013-GENOMIC20-005-BACT	18	44	40	172	35	8	40	9	37	22	3	36	3	24	35	21	0	4	47	8	28	4	8	38	6	91	10	7	2
User-013-GENOMIC20-005-DNA	58	33	34	83	22	138	29	10	37	17	6	36	7	15	25	15	4	0	33	16	27	9	88	28	6	64	138	6	132
User-014-GENOMIC20-005-DNA	77	5	1	2	5	193	0	8	15	1	10	16	31	3	2	0	47	33	0	19	11	8	134	0	4	5	191	2	200
User-015-GENOMIC20-005-BACT	3	17	14	151	17	48	13	1	19	6	0	15	2	13	13	6	8	16	19	0	14	1	32	13	2	45	48	1	57
User-015-GENOMIC20-005-DNA	60	8	9	25	5	127	11	4	7	11	3	3	28	9	6	10	28	27	11	14	0	1	68	9	1	20	126	1	131
User-016-GENOMIC20-005-DNA	26	10	8	25	3	59	5	1	4	6	0	3	7	4	6	5	4	9	8	1	1	0	14	8	0	32	60	0	60
User-017-GENOMIC20-005-BACT	82	109	118	296	88	0	113	39	84	81	23	69	69	101	89	84	8	88	134	32	68	14	0	115	14	165	0	13	9
User-017-GENOMIC20-005-DNA	63	6	2	8	3	170	0	7	14	1	9	13	22	4	2	2	38	28	0	13	9	8	115	0	5	10	169	3	180
User-018-GENOMIC20-005-DNA	25	6	3	26	1	54	3	2	5	4	0	1	7	3	2	5	6	6	4	2	1	0	14	5	0	26	54	0	54
User-019-GENOMIC20-005-BACT	119	22	12	189	20	234	14	40	44	17	45	26	60	29	11	14	91	64	5	45	20	32	165	10	26	0	232	21	239
User-020-GENOMIC20-005-BACT	118	156	170	414	146	1	170	73	141	125	53	131	105	154	144	128	10	138	191	48	126	60	0	169	54	232	0	56	10
User-021-GENOMIC20-005-DNA	20	4	2	19	1	56	2	0	2	1	0	1	3	2	0	2	7	6	2	1	1	0	13	3	0	21	56	0	58
GPT2020-005	126	165	180	431	157	8	180	78	150	133	56	139	104	157	151	136	2	132	200	57	131	60	9	180	54	239	10	58	0
min	0
max	431

## Sheet: Supp_table_2_SNPs_GPT2020-006
	User-001-GENOMIC20-006-BACT	User-001-GENOMIC20-006-DNA	User-002-GENOMIC20-006-DNA	GPT-007-GENOMIC20-006-DNA	User-003-GENOMIC20-006-BACT	User-003-GENOMIC20-006-DNA	User-004-GENOMIC20-006-DNA	User-005-GENOMIC20-006-BACT	User-005-GENOMIC20-006-DNA	User-006-GENOMIC20-006-BACT	User-006-GENOMIC20-006-DNA	User-007-GENOMIC20-006-BACT	User-007-GENOMIC20-006-DNA	User-009-GENOMIC20-006-BACT	User-009-GENOMIC20-006-DNA	User-010-GENOMIC20-006-BACT	User-010-GENOMIC20-006-DNA	User-011-GENOMIC20-006-DNA	User-012-GENOMIC20-006-DNA	User-013-GENOMIC20-006-BACT	User-013-GENOMIC20-006-DNA	User-014-GENOMIC20-006-BACT	User-014-GENOMIC20-006-DNA	User-015-GENOMIC20-006-BACT	User-015-GENOMIC20-006-DNA	User-016-GENOMIC20-006-DNA	User-017-GENOMIC20-006-BACT	User-017-GENOMIC20-006-DNA	User-019-GENOMIC20-006-BACT	User-020-GENOMIC20-006-DNA	User-021-GENOMIC20-006-DNA	GPT2020-006
User-001-GENOMIC20-006-BACT	0	0	0	2	1	0	1	0	0	1	1	0	0	2	3	2	1	0	1	5	4	0	0	0	0	0	1	0	1	2	0	8
User-001-GENOMIC20-006-DNA	0	0	0	2	1	0	2	0	0	2	3	0	0	4	3	3	5	0	1	4	2	0	0	0	0	1	1	0	1	2	1	7
User-002-GENOMIC20-006-DNA	0	0	0	0	1	0	1	0	0	1	2	0	0	4	4	4	7	0	1	4	3	0	0	0	0	1	1	0	1	1	1	8
User-003-GENOMIC20-006-BACT	1	1	1	4	0	1	1	1	1	2	2	1	1	3	5	5	4	1	1	7	5	1	1	1	1	2	2	1	2	2	2	11
User-003-GENOMIC20-006-DNA	0	0	0	3	1	0	1	0	0	1	1	0	0	2	4	4	4	0	1	6	4	0	0	0	0	1	1	0	1	2	1	10
User-004-GENOMIC20-006-DNA	1	2	1	1	1	1	0	2	1	1	0	0	2	2	4	5	4	2	0	3	3	2	2	0	1	1	2	3	1	3	1	10
User-005-GENOMIC20-006-BACT	0	0	0	2	1	0	2	0	0	1	1	0	0	3	5	3	2	0	1	6	4	0	0	0	0	1	1	0	1	2	1	10
User-005-GENOMIC20-006-DNA	0	0	0	2	1	0	1	0	0	1	1	0	0	2	3	3	3	0	1	5	3	0	0	0	0	1	1	0	1	2	1	9
User-006-GENOMIC20-006-BACT	1	2	1	2	2	1	1	1	1	0	0	0	6	2	4	4	2	2	0	5	4	4	4	0	5	2	3	3	3	4	2	13
User-006-GENOMIC20-006-DNA	1	3	2	1	2	1	0	1	1	0	0	0	5	1	3	3	2	2	0	2	3	2	4	0	3	1	3	3	2	2	1	7
User-007-GENOMIC20-006-BACT	0	0	0	1	1	0	0	0	0	0	0	0	0	1	2	3	1	0	0	0	0	0	0	0	0	0	1	0	1	1	0	3
User-007-GENOMIC20-006-DNA	0	0	0	1	1	0	2	0	0	6	5	0	0	6	7	8	9	0	1	3	2	0	0	0	0	1	1	0	1	6	1	7
User-009-GENOMIC20-006-BACT	2	4	4	0	3	2	2	3	2	2	1	1	6	0	0	2	1	4	2	5	6	2	5	0	5	1	4	4	2	1	0	15
User-009-GENOMIC20-006-DNA	3	3	4	2	5	4	4	5	3	4	3	2	7	0	0	1	2	5	4	5	6	5	6	2	6	2	6	6	4	2	1	13
User-010-GENOMIC20-006-BACT	2	3	4	0	5	4	5	3	3	4	3	3	8	2	1	0	2	5	3	4	5	6	7	2	7	0	6	6	6	3	2	16
User-010-GENOMIC20-006-DNA	1	5	7	1	4	4	4	2	3	2	2	1	9	1	2	2	0	6	5	2	5	7	5	1	8	3	8	8	4	3	1	14
User-011-GENOMIC20-006-DNA	0	0	0	3	1	0	2	0	0	2	2	0	0	4	5	5	6	0	1	5	3	0	0	0	0	1	1	0	1	3	1	8
User-012-GENOMIC20-006-DNA	1	1	1	2	1	1	0	1	1	0	0	0	1	2	4	3	5	1	0	2	1	1	1	0	1	1	1	1	1	2	1	5
User-013-GENOMIC20-006-BACT	5	4	4	6	7	6	3	6	5	5	2	0	3	5	5	4	2	5	2	0	0	4	5	1	3	1	6	5	4	7	1	3
User-013-GENOMIC20-006-DNA	4	2	3	6	5	4	3	4	3	4	3	0	2	6	6	5	5	3	1	0	0	2	3	0	2	0	4	3	2	7	0	4
User-014-GENOMIC20-006-BACT	0	0	0	1	1	0	2	0	0	4	2	0	0	2	5	6	7	0	1	4	2	0	0	0	0	1	1	0	1	4	1	8
User-014-GENOMIC20-006-DNA	0	0	0	3	1	0	2	0	0	4	4	0	0	5	6	7	5	0	1	5	3	0	0	0	0	1	1	0	1	4	1	9
User-015-GENOMIC20-006-BACT	0	0	0	0	1	0	0	0	0	0	0	0	0	0	2	2	1	0	0	1	0	0	0	0	0	0	1	0	1	0	0	4
User-015-GENOMIC20-006-DNA	0	0	0	1	1	0	1	0	0	5	3	0	0	5	6	7	8	0	1	3	2	0	0	0	0	1	1	0	1	6	1	5
User-016-GENOMIC20-006-DNA	0	1	1	1	2	1	1	1	1	2	1	0	1	1	2	0	3	1	1	1	0	1	1	0	1	0	2	1	2	2	0	3
User-017-GENOMIC20-006-BACT	1	1	1	2	2	1	2	1	1	3	3	1	1	4	6	6	8	1	1	6	4	1	1	1	1	2	0	1	2	4	2	11
User-017-GENOMIC20-006-DNA	0	0	0	2	1	0	3	0	0	3	3	0	0	4	6	6	8	0	1	5	3	0	0	0	0	1	1	0	1	3	1	8
User-019-GENOMIC20-006-BACT	1	1	1	2	2	1	1	1	1	3	2	1	1	2	4	6	4	1	1	4	2	1	1	1	1	2	2	1	0	3	2	10
User-020-GENOMIC20-006-DNA	2	2	1	1	2	2	3	2	2	4	2	1	6	1	2	3	3	3	2	7	7	4	4	0	6	2	4	3	3	0	1	15
User-021-GENOMIC20-006-DNA	0	1	1	1	2	1	1	1	1	2	1	0	1	0	1	2	1	1	1	1	0	1	1	0	1	0	2	1	2	1	0	4
GPT2020-006	8	7	8	11	11	10	10	10	9	13	7	3	7	15	13	16	14	8	5	3	4	8	9	4	5	3	11	8	10	15	4	0
min	0
max	16

## Sheet: Stats
isolate	parameter	qnt1:	qnt3:	mean:	third standard deviation:	3SD_above_mean:	3SD_below_mean:
GENOMIC20-1-BACT	Average_insert_size	314.22	369.68	353.611	174.474	528.085	179.136
GENOMIC20-1-DNA	Average_insert_size	321.6	383.212	359.637	201.023	560.66	158.614
GENOMIC20-2-BACT	Average_insert_size	310.805	373.462	336.518	188.322	524.841	148.196
GENOMIC20-2-DNA	Average_insert_size	308.18	355.85	335.558	127.075	462.633	208.483
GENOMIC20-3-BACT	Average_insert_size	303.113	379.587	346.533	146.026	492.559	200.507
GENOMIC20-3-DNA	Average_insert_size	315.89	380.2	342.229	208.928	551.157	133.301
GENOMIC20-4-BACT	Average_insert_size	316.147	373.17	349.053	157.048	506.102	192.005
GENOMIC20-4-DNA	Average_insert_size	323.61	371	343.585	111.012	454.597	232.572
GENOMIC20-6-BACT	Average_insert_size	307.6	351.83	333.582	137.505	471.088	196.077
GENOMIC20-6-DNA	Average_insert_size	299.39	341.025	324.583	111.473	436.055	213.11
GENOMIC20-1-BACT	Coverage_of_the_reference_chromosome_...	100	100	99.9983	0.0154349	100.014	99.9829
GENOMIC20-1-DNA	Coverage_of_the_reference_chromosome_...	100	100	99.9865	0.126366	100.113	99.8601
GENOMIC20-2-BACT	Coverage_of_the_reference_chromosome_...	99.935	99.97	99.89	0.538052	100.428	99.3519
GENOMIC20-2-DNA	Coverage_of_the_reference_chromosome_...	99.95	99.9675	99.9578	0.0431141	100.001	99.9147
GENOMIC20-3-BACT	Coverage_of_the_reference_chromosome_...	99.995	100	99.97	0.284605	100.255	99.6854
GENOMIC20-3-DNA	Coverage_of_the_reference_chromosome_...	100	100	99.9906	0.0654622	100.056	99.9251
GENOMIC20-4-BACT	Coverage_of_the_reference_chromosome_...	100	100	99.9921	0.0828124	100.075	99.9093
GENOMIC20-4-DNA	Coverage_of_the_reference_chromosome_...	100	100	99.9883	0.0904401	100.079	99.8979
GENOMIC20-6-BACT	Coverage_of_the_reference_chromosome_...	100	100	99.996	0.0289828	100.025	99.967
GENOMIC20-6-DNA	Coverage_of_the_reference_chromosome_...	100	100	99.9938	0.0598749	100.054	99.9339
GENOMIC20-1-BACT	Depth_of_coverage._chromosome_sequence	44.6875	91.93	91.6256	289.943	381.568	-198.317
GENOMIC20-1-DNA	Depth_of_coverage._chromosome_sequence	47.22	74.57	86.86	286.108	372.968	-199.248
GENOMIC20-2-BACT	Depth_of_coverage._chromosome_sequence	51.09	100.325	103.735	294.25	397.985	-190.515
GENOMIC20-2-DNA	Depth_of_coverage._chromosome_sequence	57.1375	106.228	110.534	337.422	447.956	-226.887
GENOMIC20-3-BACT	Depth_of_coverage._chromosome_sequence	47.115	89.515	79.538	156.828	236.366	-77.2904
GENOMIC20-3-DNA	Depth_of_coverage._chromosome_sequence	48.815	78.88	92.555	309.322	401.877	-216.767
GENOMIC20-4-BACT	Depth_of_coverage._chromosome_sequence	51.98	84.68	102.539	346.567	449.106	-244.028
GENOMIC20-4-DNA	Depth_of_coverage._chromosome_sequence	49.825	88.7825	95.5272	250.989	346.516	-155.461
GENOMIC20-6-BACT	Depth_of_coverage._chromosome_sequence	111.873	229.727	175.818	258.108	433.926	-82.2901
GENOMIC20-6-DNA	Depth_of_coverage._chromosome_sequence	80.065	241.915	269.579	1070.31	1339.88	-800.726
GENOMIC20-1-BACT	Depth_of_coverage._total_DNA_sequence	45.3025	94.2	94.0394	296.927	390.966	-202.887
GENOMIC20-1-DNA	Depth_of_coverage._total_DNA_sequence	46.81	74.14	86.6429	286.875	373.518	-200.232
GENOMIC20-2-BACT	Depth_of_coverage._total_DNA_sequence	51.09	100.325	103.735	294.25	397.985	-190.515
GENOMIC20-2-DNA	Depth_of_coverage._total_DNA_sequence	57.1375	106.228	110.534	337.422	447.956	-226.887
GENOMIC20-3-BACT	Depth_of_coverage._total_DNA_sequence	52.84	92.075	84.658	158.81	243.468	-74.1517
GENOMIC20-3-DNA	Depth_of_coverage._total_DNA_sequence	49.0025	79.13	93.0556	311.223	404.278	-218.167
GENOMIC20-4-BACT	Depth_of_coverage._total_DNA_sequence	51.17	84.35	102.492	342.584	445.075	-240.092
GENOMIC20-4-DNA	Depth_of_coverage._total_DNA_sequence	48.635	86.725	93.1394	244.331	337.471	-151.192
GENOMIC20-6-BACT	Depth_of_coverage._total_DNA_sequence	111.873	229.727	175.818	258.108	433.926	-82.2901
GENOMIC20-6-DNA	Depth_of_coverage._total_DNA_sequence	80.065	241.915	269.579	1070.31	1339.88	-800.726
GENOMIC20-1-BACT	N50	218180	365422	285730	250602	536333	35128.5
GENOMIC20-1-DNA	N50	188218	309045	243231	291227	534458	-47996.4
GENOMIC20-2-BACT	N50	212141	298740	244758	369084	613842	-124326
GENOMIC20-2-DNA	N50	240470	299154	296257	323457	619714	-27199.5
GENOMIC20-3-BACT	N50	97092	149823	129436	93376.2	222813	36060.1
GENOMIC20-3-DNA	N50	96837	149823	125312	107965	233277	17347.4
GENOMIC20-4-BACT	N50	154365	215842	173008	136153	309161	36855.2
GENOMIC20-4-DNA	N50	148700	215842	168574	158519	327093	10055.9
GENOMIC20-6-BACT	N50	143940	217918	174306	152023	326329	22282.5
GENOMIC20-6-DNA	N50	125967	177002	151410	133571	284981	17839.3
GENOMIC20-1-BACT	NG50	218180	365422	285730	250602	536333	35128.5
GENOMIC20-1-DNA	NG50	188218	309045	242526	294441	536967	-51914.6
GENOMIC20-2-BACT	NG50	197828	298740	242382	371829	614212	-129447
GENOMIC20-2-DNA	NG50	232708	299154	288738	330984	619722	-42246.9
GENOMIC20-3-BACT	NG50	96481	149823	126895	86563.7	213459	40331.4
GENOMIC20-3-DNA	NG50	96376.5	149823	120561	96563	217124	23998.1
GENOMIC20-4-BACT	NG50	154365	215842	171892	139226	311118	32666.2
GENOMIC20-4-DNA	NG50	146416	215842	168249	159750	327999	8498.34
GENOMIC20-6-BACT	NG50	140802	217918	172048	155134	327182	16914.4
GENOMIC20-6-DNA	NG50	125125	161263	149924	133555	283479	16368.3
GENOMIC20-1-BACT	Number_of_contigs_._200bp	78.5	118.5	121.667	219.385	341.052	-97.7186
GENOMIC20-1-DNA	Number_of_contigs_._200bp	77	107	113.412	178.913	292.324	-65.5008
GENOMIC20-2-BACT	Number_of_contigs_._200bp	72.5	156	171.947	523.156	695.104	-351.209
GENOMIC20-2-DNA	Number_of_contigs_._200bp	69.75	116.5	98.7222	120.707	219.43	-21.9851
GENOMIC20-3-BACT	Number_of_contigs_._200bp	136.5	207.5	197.2	325.915	523.115	-128.715
GENOMIC20-3-DNA	Number_of_contigs_._200bp	151	218.25	214.944	403.979	618.924	-189.035
GENOMIC20-4-BACT	Number_of_contigs_._200bp	123.5	169	172.947	296.812	469.76	-123.865
GENOMIC20-4-DNA	Number_of_contigs_._200bp	123.25	173.75	166.667	195.652	362.319	-28.9852
GENOMIC20-6-BACT	Number_of_contigs_._200bp	61.5	110.5	93.7	119.038	212.738	-25.3382
GENOMIC20-6-DNA	Number_of_contigs_._200bp	57.5	103	88.25	112.049	200.299	-23.7991
GENOMIC20-1-BACT	Number_of_reads	1161802	2698253	3.1827e+06	1.26721e+07	1.58548e+07	-9.48938e+06
GENOMIC20-1-DNA	Number_of_reads	1285370	2186754	2.97987e+06	1.236e+07	1.53399e+07	-9.38011e+06
GENOMIC20-2-BACT	Number_of_reads	1226506	3028806	3.57913e+06	1.22895e+07	1.58687e+07	-8.71041e+06
GENOMIC20-2-DNA	Number_of_reads	1.30518e+06	3514357	3.69524e+06	1.37934e+07	1.74886e+07	-1.00981e+07
GENOMIC20-3-BACT	Number_of_reads	1450215	2848765	2.54512e+06	5.37946e+06	7.92458e+06	-2.83433e+06
GENOMIC20-3-DNA	Number_of_reads	1213619	2.45815e+06	3.22165e+06	1.353e+07	1.67516e+07	-1.03083e+07
GENOMIC20-4-BACT	Number_of_reads	1267968	2900183	3.43675e+06	1.41384e+07	1.75751e+07	-1.07016e+07
GENOMIC20-4-DNA	Number_of_reads	1329704	3100215	3.15712e+06	1.01962e+07	1.33533e+07	-7.03909e+06
GENOMIC20-6-BACT	Number_of_reads	1120128	2254142	1.95551e+06	4.31928e+06	6.27478e+06	-2.36377e+06
GENOMIC20-6-DNA	Number_of_reads	927526	2.77263e+06	3.7902e+06	1.8966e+07	2.27562e+07	-1.51758e+07
GENOMIC20-1-BACT	Number_of_reads_after_trimming	1096502	2.61168e+06	3.01517e+06	1.1905e+07	1.49201e+07	-8.8898e+06
GENOMIC20-1-DNA	Number_of_reads_after_trimming	1247392	1982366	2.8193e+06	1.15745e+07	1.43938e+07	-8.75517e+06
GENOMIC20-2-BACT	Number_of_reads_after_trimming	1152789	2905328	3.38961e+06	1.16876e+07	1.50772e+07	-8.29794e+06
GENOMIC20-2-DNA	Number_of_reads_after_trimming	1.25732e+06	3.26766e+06	3526061	1.30798e+07	1.66058e+07	-9.55372e+06
GENOMIC20-3-BACT	Number_of_reads_after_trimming	1403738	2656315	2.43359e+06	5.1006e+06	7.5342e+06	-2.66701e+06
GENOMIC20-3-DNA	Number_of_reads_after_trimming	1.17698e+06	2331119	3.06057e+06	1.27136e+07	1.57741e+07	-9.653e+06
GENOMIC20-4-BACT	Number_of_reads_after_trimming	1207657	2803391	3.2918e+06	1.34736e+07	1.67654e+07	-1.01818e+07
GENOMIC20-4-DNA	Number_of_reads_after_trimming	1.25499e+06	2.99085e+06	3.01004e+06	9.65943e+06	1.26695e+07	-6.64938e+06
GENOMIC20-6-BACT	Number_of_reads_after_trimming	1099455	2229155	1.9154e+06	4.15304e+06	6.06844e+06	-2.23765e+06
GENOMIC20-6-DNA	Number_of_reads_after_trimming	910688	2.71512e+06	3.61607e+06	1.76861e+07	2.13022e+07	-1.40701e+07
GENOMIC20-1-BACT	Number_of_reads_mapped_to_reference_chromosome	1.01529e+06	2.35388e+06	2.70778e+06	1.06299e+07	1.33377e+07	-7.92215e+06
GENOMIC20-1-DNA	Number_of_reads_mapped_to_reference_chromosome	1167940	1836253	2.61718e+06	1.0676e+07	1.32932e+07	-8.05881e+06
GENOMIC20-2-BACT	Number_of_reads_mapped_to_reference_chromosome	1114423	2.87215e+06	3.29561e+06	1.13228e+07	1.46184e+07	-8.02718e+06
GENOMIC20-2-DNA	Number_of_reads_mapped_to_reference_chromosome	1248191	3.23888e+06	3.50259e+06	1.29975e+07	1.65001e+07	-9.49494e+06
GENOMIC20-3-BACT	Number_of_reads_mapped_to_reference_chromosome	1146558	2.29905e+06	2.15716e+06	4.79752e+06	6.95468e+06	-2.64036e+06
GENOMIC20-3-DNA	Number_of_reads_mapped_to_reference_chromosome	1087090	2.18274e+06	2.85168e+06	1.18227e+07	1.46744e+07	-8.97105e+06
GENOMIC20-4-BACT	Number_of_reads_mapped_to_reference_chromosome	1.12272e+06	2596584	3.0978e+06	1.28006e+07	1.58984e+07	-9.70282e+06
GENOMIC20-4-DNA	Number_of_reads_mapped_to_reference_chromosome	1209623	2.87888e+06	2.90416e+06	9.32484e+06	1.2229e+07	-6.42068e+06
GENOMIC20-6-BACT	Number_of_reads_mapped_to_reference_chromosome	885796	1.9503e+06	1.74881e+06	4.05432e+06	5.80313e+06	-2.30551e+06
GENOMIC20-6-DNA	Number_of_reads_mapped_to_reference_chromosome	810103	2.53168e+06	3.24156e+06	1.55992e+07	1.88408e+07	-1.23577e+07
GENOMIC20-1-BACT	Number_of_reads_mapped_to_reference_DNA_sequence	1090231	2.61021e+06	3.00815e+06	1.18728e+07	1.4881e+07	-8.86469e+06
GENOMIC20-1-DNA	Number_of_reads_mapped_to_reference_DNA_sequence	1246796	1970743	2.81281e+06	1.15417e+07	1.43545e+07	-8.72887e+06
GENOMIC20-2-BACT	Number_of_reads_mapped_to_reference_DNA_sequence	1114423	2.87215e+06	3.29561e+06	1.13228e+07	1.46184e+07	-8.02718e+06
GENOMIC20-2-DNA	Number_of_reads_mapped_to_reference_DNA_sequence	1248191	3.23888e+06	3.50259e+06	1.29975e+07	1.65001e+07	-9.49494e+06
GENOMIC20-3-BACT	Number_of_reads_mapped_to_reference_DNA_sequence	1401947	2645376	2.42887e+06	5.09567e+06	7.52455e+06	-2.6668e+06
GENOMIC20-3-DNA	Number_of_reads_mapped_to_reference_DNA_sequence	1.17354e+06	2.32922e+06	3.05476e+06	1.26898e+07	1.57446e+07	-9.63508e+06
GENOMIC20-4-BACT	Number_of_reads_mapped_to_reference_DNA_sequence	1202361	2797858	3.28666e+06	1.34587e+07	1.67454e+07	-1.0172e+07
GENOMIC20-4-DNA	Number_of_reads_mapped_to_reference_DNA_sequence	1252799	2.98377e+06	3.00438e+06	9.63866e+06	1.2643e+07	-6.63428e+06
GENOMIC20-6-BACT	Number_of_reads_mapped_to_reference_DNA_sequence	885796	1.9503e+06	1.74881e+06	4.05432e+06	5.80313e+06	-2.30551e+06
GENOMIC20-6-DNA	Number_of_reads_mapped_to_reference_DNA_sequence	810103	2.53168e+06	3.24156e+06	1.55992e+07	1.88408e+07	-1.23577e+07
GENOMIC20-1-BACT	Number_of_unmapped_reads	48489.8	99108.5	174549	817669	992218	-643119
GENOMIC20-1-DNA	Number_of_unmapped_reads	38723	140398	167058	825814	992871	-658756
GENOMIC20-2-BACT	Number_of_unmapped_reads	83822	343857	283521	1.15812e+06	1.44164e+06	-874597
GENOMIC20-2-DNA	Number_of_unmapped_reads	47246.8	251841	192651	841425	1.03408e+06	-648774
GENOMIC20-3-BACT	Number_of_unmapped_reads	44904	159270	116251	326383	442634	-210131
GENOMIC20-3-DNA	Number_of_unmapped_reads	43239.5	107554	166891	857598	1.02449e+06	-690708
GENOMIC20-4-BACT	Number_of_unmapped_reads	49336	118356	150089	729776	879865	-579687
GENOMIC20-4-DNA	Number_of_unmapped_reads	42551.2	182233	152735	610429	763164	-457694
GENOMIC20-6-BACT	Number_of_unmapped_reads	99992	307419	206700	426258	632958	-219559
GENOMIC20-6-DNA	Number_of_unmapped_reads	112421	440305	548640	3.42567e+06	3.97431e+06	-2.87703e+06
GENOMIC20-1-BACT	Proportion_of_reads_mapped_to_reference_DNA_sequence_...	94.1	96.6375	95.1406	6.21587	101.356	88.9247
GENOMIC20-1-DNA	Proportion_of_reads_mapped_to_reference_DNA_sequence_...	94.4	97	95.2294	6.31899	101.548	88.9104
GENOMIC20-2-BACT	Proportion_of_reads_mapped_to_reference_DNA_sequence_...	89.69	95.065	91.53	15.6965	107.227	75.8335
GENOMIC20-2-DNA	Proportion_of_reads_mapped_to_reference_DNA_sequence_...	94.4025	96.6575	95.2489	5.89709	101.146	89.3518
GENOMIC20-3-BACT	Proportion_of_reads_mapped_to_reference_DNA_sequence_...	95.035	97.015	95.8133	5.45034	101.264	90.363
GENOMIC20-3-DNA	Proportion_of_reads_mapped_to_reference_DNA_sequence_...	94.83	97.095	95.4644	7.33608	102.801	88.1284
GENOMIC20-4-BACT	Proportion_of_reads_mapped_to_reference_DNA_sequence_...	94.64	97.105	95.7974	4.5904	100.388	91.207
GENOMIC20-4-DNA	Proportion_of_reads_mapped_to_reference_DNA_sequence_...	94.245	96.6875	95.4694	5.89091	101.36	89.5785
GENOMIC20-6-BACT	Proportion_of_reads_mapped_to_reference_DNA_sequence_...	84.375	92.2525	87.658	21.9127	109.571	65.7453
GENOMIC20-6-DNA	Proportion_of_reads_mapped_to_reference_DNA_sequence_...	85.4425	89.0625	87.3206	9.34211	96.6627	77.9785
GENOMIC20-1-BACT	Q.score_R1	35.405	36.51	35.7311	2.64106	38.3722	33.0901
GENOMIC20-1-DNA	Q.score_R1	35.44	36.25	35.7341	2.34394	38.0781	33.3902
GENOMIC20-2-BACT	Q.score_R1	35.465	36.175	35.7111	2.43109	38.1421	33.28
GENOMIC20-2-DNA	Q.score_R1	35.5675	35.9675	35.7861	2.17015	37.9563	33.616
GENOMIC20-3-BACT	Q.score_R1	35.19	36.63	35.754	3.11209	38.8661	32.6419
GENOMIC20-3-DNA	Q.score_R1	35.5225	36.125	35.83	2.20929	38.0393	33.6207
GENOMIC20-4-BACT	Q.score_R1	35.64	36.44	35.8253	2.49183	38.3171	33.3334
GENOMIC20-4-DNA	Q.score_R1	35.465	36.0275	35.7489	2.05934	37.8082	33.6895
GENOMIC20-6-BACT	Q.score_R1	36.13	37.4075	36.633	3.01712	39.6501	33.6159
GENOMIC20-6-DNA	Q.score_R1	35.7925	36.905	36.3256	2.6193	38.9449	33.7063
GENOMIC20-1-BACT	Q.score_R2	32.34	34.83	33.6153	5.89049	39.5058	27.7248
GENOMIC20-1-DNA	Q.score_R2	32.5525	34.9275	33.5619	5.88026	39.4421	27.6816
GENOMIC20-2-BACT	Q.score_R2	31.86	35.365	33.5728	6.38811	39.9609	27.1847
GENOMIC20-2-DNA	Q.score_R2	32.98	35.5	33.8341	6.0277	39.8618	27.8064
GENOMIC20-3-BACT	Q.score_R2	32.2725	34.855	33.4793	5.85046	39.3297	27.6288
GENOMIC20-3-DNA	Q.score_R2	33.27	34.99	33.8435	5.04529	38.8888	28.7982
GENOMIC20-4-BACT	Q.score_R2	32.6175	35.2175	33.7206	5.53547	39.256	28.1851
GENOMIC20-4-DNA	Q.score_R2	33.03	34.84	33.7665	5.20586	38.9723	28.5606
GENOMIC20-6-BACT	Q.score_R2	35.61	36.56	35.8689	2.73002	38.5989	33.1389
GENOMIC20-6-DNA	Q.score_R2	35.295	36.015	35.4873	3.91424	39.4016	31.5731
GENOMIC20-1-BACT	Size_of_assembled_genome	5.12198e+06	5.14065e+06	5.13906e+06	98059.7	5.23712e+06	5.041e+06
GENOMIC20-1-DNA	Size_of_assembled_genome	5120202	5133612	5.13056e+06	59323	5.18989e+06	5.07124e+06
GENOMIC20-2-BACT	Size_of_assembled_genome	4948098	4.96521e+06	4.9676e+06	193464	5.16106e+06	4.77414e+06
GENOMIC20-2-DNA	Size_of_assembled_genome	4951541	4.9665e+06	4.96245e+06	55332.3	5.01779e+06	4.90712e+06
GENOMIC20-3-BACT	Size_of_assembled_genome	5.12565e+06	5148851	5.15e+06	151665	5.30167e+06	4.99834e+06
GENOMIC20-3-DNA	Size_of_assembled_genome	5.1223e+06	5.14909e+06	5.15513e+06	194470	5.3496e+06	4.96066e+06
GENOMIC20-4-BACT	Size_of_assembled_genome	5118912	5140689	5.14178e+06	128986	5.27077e+06	5.0128e+06
GENOMIC20-4-DNA	Size_of_assembled_genome	5113208	5.14038e+06	5.13154e+06	81158.4	5.2127e+06	5.05038e+06
GENOMIC20-6-BACT	Size_of_assembled_genome	1.77609e+06	1797898	1.78988e+06	60548.9	1.85043e+06	1.72933e+06
GENOMIC20-6-DNA	Size_of_assembled_genome	1.77118e+06	1.79148e+06	1.78298e+06	53077.6	1.83606e+06	1.7299e+06
GENOMIC20-1-BACT	Size_of_assembled_genome_per_total_size_of_DNA_sequence_...	99.13	99.495	99.4606	1.89436	101.355	97.5662
GENOMIC20-1-DNA	Size_of_assembled_genome_per_total_size_of_DNA_sequence_...	99.1	99.35	99.2971	1.14737	100.444	98.1497
GENOMIC20-2-BACT	Size_of_assembled_genome_per_total_size_of_DNA_sequence_...	98.675	99.015	99.0616	3.85413	102.916	95.2074
GENOMIC20-2-DNA	Size_of_assembled_genome_per_total_size_of_DNA_sequence_...	98.7425	99.0375	98.9589	1.10318	100.062	97.8557
GENOMIC20-3-BACT	Size_of_assembled_genome_per_total_size_of_DNA_sequence_...	98.12	98.565	98.586	2.90438	101.49	95.6816
GENOMIC20-3-DNA	Size_of_assembled_genome_per_total_size_of_DNA_sequence_...	98.0525	98.5725	98.6833	3.71954	102.403	94.9638
GENOMIC20-4-BACT	Size_of_assembled_genome_per_total_size_of_DNA_sequence_...	98.685	99.105	99.1253	2.48878	101.614	96.6365
GENOMIC20-4-DNA	Size_of_assembled_genome_per_total_size_of_DNA_sequence_...	98.5725	99.1	98.9278	1.56716	100.495	97.3606
GENOMIC20-6-BACT	Size_of_assembled_genome_per_total_size_of_DNA_sequence_...	97.8675	99.065	98.626	3.34111	101.967	95.2849
GENOMIC20-6-DNA	Size_of_assembled_genome_per_total_size_of_DNA_sequence_...	97.5975	98.7125	98.2456	2.92422	101.17	95.3214
GENOMIC20-1-BACT	Total_number_of_contigs	96.75	136.5	143.944	233.301	377.245	-89.3565
GENOMIC20-1-DNA	Total_number_of_contigs	90	128	134.882	198.153	333.035	-63.2707
GENOMIC20-2-BACT	Total_number_of_contigs	87	208.5	190.632	515.113	705.744	-324.481
GENOMIC20-2-DNA	Total_number_of_contigs	89.5	125	115.889	144.528	260.417	-28.6391
GENOMIC20-3-BACT	Total_number_of_contigs	138	209.5	208.667	349.364	558.03	-140.697
GENOMIC20-3-DNA	Total_number_of_contigs	157.25	221.25	228.167	412.472	640.639	-184.305
GENOMIC20-4-BACT	Total_number_of_contigs	134.5	184.5	189	307.898	496.898	-118.898
GENOMIC20-4-DNA	Total_number_of_contigs	137.25	184	182.889	213.339	396.228	-30.4498
GENOMIC20-6-BACT	Total_number_of_contigs	71.75	129	106.1	123.567	229.667	-17.4674
GENOMIC20-6-DNA	Total_number_of_contigs	67.25	125	102.5	131.083	233.583	-28.5832

## Sheet: Calculations
isolate	parameter	qnt1:	qnt3:	mean:	third standard deviation:	3SD_above_mean:	3SD_below_mean:
GENOMIC20-1-BACT	Number_of_contigs_._200bp	78.5	118.5	121.667	219.385	341.052	-97.7186			Sal	adj SD	adj mean	adj mean+3SD		EC	adj SD	adj mean	adj mean+3SD		camp	adj SD	adj mean	adj mean+3SD
GENOMIC20-1-DNA	Number_of_contigs_._200bp	77	107	113.412	178.913	292.324	-65.5008			341.052	44.063	58.348	190.537		523.115	65.4593	86.6809	283.059		212.738	23.9085	31.6596	103.385
GENOMIC20-2-BACT	Number_of_contigs_._200bp	72.5	156	171.947	523.156	695.104	-351.209			292.324	35.9341	47.5838	155.386		618.924	81.1382	107.443	350.857		200.299	22.5048	29.8007	97.3151
GENOMIC20-2-DNA	Number_of_contigs_._200bp	69.75	116.5	98.7222	120.707	219.43	-21.9851			695.104	105.075	139.139	454.363		469.76	59.614	78.9406	257.783
GENOMIC20-3-BACT	Number_of_contigs_._200bp	136.5	207.5	197.2	325.915	523.115	-128.715			219.43	24.2438	32.1035	104.835		362.319	39.2962	52.0359	169.924
GENOMIC20-3-DNA	Number_of_contigs_._200bp	151	218.25	214.944	403.979	618.924	-189.035
GENOMIC20-4-BACT	Number_of_contigs_._200bp	123.5	169	172.947	296.812	469.76	-123.865		avg	386.977			226.28		493.529			265.406		206.519			100.35
GENOMIC20-4-DNA	Number_of_contigs_._200bp	123.25	173.75	166.667	195.652	362.319	-28.9852
GENOMIC20-6-BACT	Number_of_contigs_._200bp	61.5	110.5	93.7	119.038	212.738	-25.3382
GENOMIC20-6-DNA	Number_of_contigs_._200bp	57.5	103	88.25	112.049	200.299	-23.7991
GENOMIC20-1-BACT	N50	218180	365422	285730	250602	536333	35128.5
GENOMIC20-1-DNA	N50	188218	309045	243231	291227	534458	-47996.4			Salmonella		EC		campy
GENOMIC20-2-BACT	N50	212141	298740	244758	369084	613842	-124326			35128.5		36060.1		22282.5
GENOMIC20-2-DNA	N50	240470	299154	296257	323457	619714	-27199.5			-47996.4		17347.4		17839.3
GENOMIC20-3-BACT	N50	97092	149823	129436	93376.2	222813	36060.1			-124326		36855.2
GENOMIC20-3-DNA	N50	96837	149823	125312	107965	233277	17347.4			-27199.5		10055.9
GENOMIC20-4-BACT	N50	154365	215842	173008	136153	309161	36855.2
GENOMIC20-4-DNA	N50	148700	215842	168574	158519	327093	10055.9		avg	-41098.5		25079.6		20060.9
GENOMIC20-6-BACT	N50	143940	217918	174306	152023	326329	22282.5
GENOMIC20-6-DNA	N50	125967	177002	151410	133571	284981	17839.3

## Sheet: Kraken2
ID	Isolate	unclassified	Salmonella	Escherichia	Klebsiella	Enterobacter	Citrobacter	Shigella	Dickeya	Listeria	Eukaryota	Viruses	Raoultella	Lelliottia	Kosakonia	Pseudomonas	Campylobacter	Archaea	Staphylococcus	Leclercia	Kluyvera	Cronobacter	Buttiauxella	Cedecea	Pluralibacter	Atlantibacter	Yokenella	Trabulsiella	Pseudocitrobacter	Jejubacter	Superficieibacter	Scandinavium	Shimwellia	Siccibacter	Pseudescherichia	Phytobacter	Proteus	Serratia	Bartonella	Candidatus	Aeromonas	Symbiopectobacterium	Acinetobacter	Vibrio	Ralstonia	Variovorax	Sphingomonas	Mycobacterium	Cupriavidus
User-01_001-BACT	001-BACT	0.12	91.21	0.64	0.22	0.11	0.02	0.02	0.01	0.02	0.03	0	0	0	0	0	0	0	0	0	0	0	0	0	0	0	0	0	0	0	0	0	0	0	0	0	0	0	0	0	0	0	0	0	0	0	0	0	0
User-02_001-BACT	001-BACT	0.04	87.67	1.28	0.27	0.3	0.04	0.04	0	0.08	0.02	0	0.01	0.01	0	0.01	0	0	0.02	0	0	0.01	0	0	0	0	0	0	0	0	0	0	0	0	0	0	0	0	0	0	0	0	0	0	0.16	0.08	0.01	0.07	0
User-03_001-BACT	001-BACT	0.06	84.98	1.25	0.58	0.29	0.04	0.03	0.02	0	0.01	0	0.01	0.01	0	0.01	0	0	0	0.01	0	0.01	0	0	0	0	0	0	0	0	0	0	0	0	0	0	0	0.01	0	0	0	0	0	0	0	0	0	0	0
User-04_001-BACT	001-BACT	0.07	87.81	0.72	0.18	0.18	0.03	0.02	0.01	0	0	0	0	0	0	0	0	0	0	0	0	0	0	0	0	0	0	0	0	0	0	0	0	0	0	0	0	0	0	0	0	0	0	0	0	0	0	0	0
User-05_001-BACT	001-BACT	0.05	91.2	0.81	0.32	0.17	0.03	0.02	0.01	0.14	0.01	0	0	0.01	0	0.01	0.12	0	0	0	0	0.01	0	0	0	0	0	0	0	0	0	0	0	0	0	0	0	0	0	0	0	0	0	0	0	0	0	0	0
User-06_001-BACT	001-BACT	0.13	88.41	0.71	0.12	0.17	0.03	0.02	0	0	0.02	0	0.01	0.01	0	0	0	0	0	0	0	0	0	0	0	0	0	0	0	0	0	0	0	0	0	0	0	0	0	0	0	0	0	0	0	0	0	0	0
User-07_001-BACT	001-BACT	0.01	90.3	1.01	0.25	0.32	0.05	0.03	0	0	0	0	0.01	0.01	0	0.01	0	0	0	0.01	0	0.01	0	0	0	0	0	0	0	0	0	0	0	0	0	0	0	0.01	0	0	0	0	0.01	0	0	0	0	0.02	0
User-08_001-BACT	001-BACT	0	88.31	1.54	0.36	0.4	0.06	0.06	0	0	0	0	0.01	0.02	0.01	0.06	0	0	0	0.01	0	0.01	0	0	0	0	0	0	0	0	0	0	0	0	0	0	0	0.01	0	0	0	0	0.01	0	0	0	0	0.02	0
User-09_001-BACT	001-BACT	0.06	86.57	1.61	0.53	0.27	0.05	0.04	0.01	0	0.01	0	0.01	0.01	0.01	0.01	0	0	0	0.01	0	0.01	0	0	0	0	0	0	0	0	0	0	0	0	0	0	0	0.01	0	0	0	0	0	0	0	0	0	0	0
User-10_001-BACT	001-BACT	1.16	80.17	1	0.68	0.2	0.09	0.02	0.06	0	0.07	0	0.01	0.01	0.01	0.01	0	0	0	0.01	0	0.01	0	0	0	0	0	0	0	0	0	0	0	0	0	0	0	0.01	0	0	0	0	0	0.01	0	0	0.39	0	0
User-11_001-BACT	001-BACT	0.05	93.5	0.7	0.25	0.12	0.03	0.02	0.01	0	0	0	0.01	0.01	0	0.01	0	0	0	0	0	0	0	0	0	0	0	0	0	0	0	0	0	0	0	0	0	0.01	0	0	0	0	0	0	0	0	0	0	0
User-12_001-BACT	001-BACT	0.56	86.81	0.97	0.19	0.22	0.05	0.03	0	0	0.04	0	0.01	0.01	0	0	0	0	0	0	0	0.01	0	0	0	0	0	0	0	0	0	0	0	0	0	0	0	0.01	0	0	0	0	0	0	0	0	0	0	0
User-13_001-BACT	001-BACT	0.73	80.94	0.31	0.08	0.07	0.05	0.01	0.01	0	0.01	0.01	0	0	0	0	0	0	0	0	0	0	0	0	0	0	0	0	0	0	0	0	0	0	0	0	0	0	0	0	0	0	0	0	0	0	0	0.07	0
User-14_001-BACT	001-BACT	0.04	93.86	0.69	0.32	0.09	0.03	0.02	0	0.05	0.13	0	0	0	0	0.02	0.01	0	0	0.01	0	0	0	0	0	0	0	0	0	0	0	0	0	0	0	0	0.01	0	0	0	0.01	0	0.01	0	0	0	0	0	0
User-15_001-BACT	001-BACT	0.07	88.24	1.18	0.25	0.23	0.04	0.05	0	0	0.01	0	0.01	0.01	0	0.01	0.01	0	0	0	0	0	0	0	0	0	0	0	0	0	0	0	0	0	0	0	0	0	0	0	0	0	0.01	0	0	0	0	0	0
User-16_001-BACT	001-BACT	0.02	86.82	0.77	0.48	0.16	0.05	0.02	0.02	0	0.43	0	0.01	0.01	0	0.24	0	0	0.01	0	0	0	0	0	0	0	0	0	0	0	0	0	0	0	0	0	0	0.02	0	0	0	0	0	0	0	0	0	0	0
User-17_001-BACT	001-BACT	0	91.81	0.96	0.45	0.24	0.05	0.03	0.01	0	0.03	0	0.01	0.01	0.01	0.02	0	0	0.02	0.01	0	0	0	0	0	0	0	0	0.01	0	0	0	0	0	0	0	0	0.02	0	0	0.01	0	0.01	0.01	0	0	0	0	0
User-19_001-BACT	001-BACT	0.08	87.37	1.07	0.23	0.23	0.03	0.03	0	0.01	0	0	0.01	0.01	0	0	0.02	0	0	0	0	0	0	0	0	0	0	0	0	0	0	0	0	0	0	0	0	0	0	0	0	0	0	0	0	0	0	0	0
User-20_001-BACT	001-BACT	0.03	88.6	1.41	0.84	0.25	0.05	0.03	0.02	0	0.02	0	0.01	0.01	0.01	0.01	0.02	0	0.01	0.01	0	0.01	0	0	0	0	0	0	0	0	0	0	0	0	0	0	0	0.01	0	0	0	0	0	0	0	0	0	0	0
User-21_001-BACT	001-BACT	0.09	91.04	0.62	0.24	0.15	0.03	0.02	0.01	0	0.05	0	0.01	0.01	0	0	0	0	0	0	0	0	0	0	0	0	0	0	0	0	0	0	0	0	0	0	0	0	0.01	0	0	0	0	0	0	0	0	0	0
User-01_001-DNA	001-DNA	0.13	90.22	0.57	0.19	0.14	0.03	0.02	0.01	0.03	0.03	0	0.01	0.01	0	0	0	0	0	0	0	0	0	0	0	0	0	0	0	0	0	0	0	0	0	0	0	0	0	0	0	0	0	0	0	0	0	0	0
User-02_001-DNA	001-DNA	0.04	90.4	1.01	0.3	0.25	0.03	0.03	0.01	0.04	0.02	0	0.01	0.01	0	0	0	0	0.01	0	0	0	0	0	0	0	0	0	0	0	0	0	0	0	0	0	0	0	0	0	0	0	0	0	0.13	0.05	0.01	0.09	0
User-03_001-DNA	001-DNA	0.05	90.62	0.73	0.24	0.17	0.03	0.02	0	0	0.01	0	0.01	0.01	0	0	0	0	0	0	0	0	0	0	0	0	0	0	0	0	0	0	0	0	0	0	0	0.01	0	0	0	0	0	0	0	0	0	0	0
User-04_001-DNA	001-DNA	0.08	91.9	0.45	0.13	0.12	0.02	0.02	0.01	0	0	0	0	0	0	0	0	0	0	0	0	0	0	0	0	0	0	0	0	0	0	0	0	0	0	0	0	0	0	0	0	0	0	0	0	0	0	0	0
User-05_001-DNA	001-DNA	0.05	90.7	0.79	0.28	0.2	0.03	0.02	0.01	0.27	0.01	0	0.01	0.01	0	0.01	0.13	0	0	0	0	0.01	0	0	0	0	0	0	0	0	0	0	0	0	0	0	0	0.01	0	0	0	0	0	0	0	0	0	0	0
User-06_001-DNA	001-DNA	0.1	92.15	0.4	0.12	0.11	0.02	0.02	0	0	0.02	0	0	0	0	0	0	0	0	0	0	0	0	0	0	0	0	0	0	0	0	0	0	0	0	0	0	0	0	0	0	0	0	0	0	0	0	0	0
User-07_001-DNA	001-DNA	0	91.98	0.95	0.29	0.28	0.04	0.02	0	0	0	0	0.01	0.01	0	0.01	0	0	0	0.01	0	0.01	0	0	0	0	0	0	0	0	0	0	0	0	0	0	0	0	0	0	0	0	0	0	0	0	0	0	0
User-08_001-DNA	001-DNA	0	91.71	1.03	0.38	0.28	0.06	0.03	0	0	0	0	0.01	0.01	0	0.13	0	0	0	0.01	0	0.01	0	0	0	0	0	0	0	0	0	0	0	0	0	0	0	0.01	0	0	0	0	0.01	0	0	0	0	0.02	0
User-09_001-DNA	001-DNA	0.24	90.7	0.76	0.34	0.18	0.05	0.02	0.01	0	0.01	0	0.01	0.01	0.01	0.01	0	0	0	0.01	0	0.01	0	0	0	0	0	0	0	0	0	0	0	0	0	0	0	0.01	0	0	0	0	0.01	0	0	0	0	0	0
User-10_001-DNA	001-DNA	1.3	86.7	0.6	0.23	0.18	0.09	0.02	0.01	0	0.09	0	0.01	0.01	0.01	0.01	0	0	0	0.01	0	0.01	0	0	0	0	0	0	0	0	0	0	0	0	0	0	0	0.01	0	0	0.01	0	0.01	0.01	0	0	0	0	0
User-11_001-DNA	001-DNA	0.05	92.36	0.68	0.25	0.18	0.03	0.02	0	0	0	0	0.01	0.01	0.01	0.01	0	0	0	0.01	0	0	0	0	0	0	0	0	0	0	0	0	0	0	0	0	0	0.01	0	0	0	0	0	0	0	0	0	0	0
User-12_001-DNA	001-DNA	0.37	90.54	0.58	0.16	0.15	0.04	0.02	0.01	0	0.03	0	0.01	0.01	0	0	0.03	0	0	0	0	0	0	0	0	0	0	0	0	0	0	0	0	0	0	0	0	0.01	0	0	0	0	0	0	0	0	0	0	0
User-13_001-DNA	001-DNA	0.59	86.12	0.14	0.06	0.04	0.05	0	0	0	0.01	0	0	0	0	0	0	0	0	0	0	0	0	0	0	0	0	0	0	0	0	0	0	0	0	0	0	0	0	0	0	0	0	0	0	0	0	0.03	0
User-14_001-DNA	001-DNA	0	91.79	0.84	0.24	0.23	0.04	0.02	0	0.04	0.08	0	0.01	0.01	0	0.01	0	0	0	0	0	0	0	0	0	0	0	0	0	0	0	0	0	0	0	0	0	0.01	0	0	0	0	0	0	0	0	0	0	0
User-15_001-DNA	001-DNA	0.06	92.4	0.66	0.2	0.19	0.03	0.02	0	0	0.01	0	0.01	0.01	0	0.01	0.01	0	0	0	0	0	0	0	0	0	0	0	0	0	0	0	0	0	0	0	0	0.01	0	0	0	0	0	0	0	0	0	0	0
User-16_001-DNA	001-DNA	0.02	89.11	0.55	0.2	1.84	0.03	0.02	0.01	0	0.5	0	0	0	0	0.01	0	0	0.07	0	0	0	0	0	0	0	0	0	0	0	0	0	0	0	0	0	0	0.01	0	0	0	0	0	0	0	0	0	0	0
User-17_001-DNA	001-DNA	0	92.21	0.79	0.39	0.23	0.05	0.02	0	0	0.09	0	0.01	0.01	0.01	0.19	0	0	0.03	0.01	0	0.01	0	0	0	0	0	0	0	0	0	0	0	0	0	0	0	0.02	0	0	0	0	0.01	0	0	0	0	0	0
User-20_001-DNA	001-DNA	0.02	91.29	0.96	0.34	0.25	0.04	0.03	0.01	0	0.02	0	0.01	0.01	0.01	0.01	0.05	0	0.02	0.01	0	0	0	0	0	0	0	0	0	0	0	0	0	0	0	0	0	0.01	0	0	0	0	0.01	0	0	0	0	0	0
User-21_001-DNA	001-DNA	0.1	92.32	0.45	0.15	0.12	0.03	0.01	0	0	0.05	0	0	0	0	0.01	0	0	0	0	0	0	0	0	0	0	0	0	0	0	0	0	0	0	0	0	0	0	0	0	0	0	0	0	0	0	0	0	0
User-01_002-BACT	002-BACT	0.09	87.66	0.33	0.36	0.51	0.06	0.01	0	0.01	0.02	0	0.01	0	0.01	0.01	0.01	0	0	0	0	0	0	0	0	0	0	0	0	0	0	0	0	0	0	0	0	0	0	0	0	0	0	0	0	0	0	0	0
User-02_002-BACT	002-BACT	0.04	93.55	0.34	0.2	0.17	0.04	0.02	0	0.01	0.01	0	0.01	0	0	0.01	0	0	0.01	0	0	0	0	0	0	0	0	0	0	0	0	0	0	0	0	0	0	0	0	0	0	0	0	0	0.23	0.1	0.01	0.16	0.01
User-04_002-BACT	002-BACT	0.08	92.93	0.17	0.15	0.14	0.03	0.01	0	0.01	0	0	0.01	0	0	0	0	0	0	0	0	0	0	0	0	0	0	0	0	0	0	0	0	0	0	0	0	0	0	0	0	0	0	0	0	0	0	0	0
User-05_002-BACT	002-BACT	0.08	91.6	0.58	0.25	0.31	0.07	0.02	0	0.33	0.01	0	0.01	0	0.01	0.01	0.08	0	0	0.01	0	0.01	0	0	0	0	0	0	0	0	0	0	0	0	0	0	0	0.01	0	0	0	0	0	0	0	0	0	0	0
User-06_002-BACT	002-BACT	0.12	93.41	0.17	0.14	0.14	0.03	0.01	0	0	0.02	0	0.01	0	0	0	0	0	0	0	0	0	0	0	0	0	0	0	0	0	0	0	0	0	0	0	0	0	0	0	0	0	0	0	0	0	0	0	0
User-07_002-BACT	002-BACT	0.01	94.58	0.56	0.21	0.17	0.06	0.02	0	0	0.01	0	0.01	0	0	0.02	0.01	0	0	0.01	0	0	0	0	0	0	0	0	0	0	0	0	0	0	0	0	0	0.01	0	0	0	0	0	0	0	0	0	0.04	0
User-08_002-BACT	002-BACT	0	94.9	0.64	0.22	0.14	0.07	0.03	0	0	0.01	0.01	0.01	0	0.01	0.06	0	0	0	0.01	0	0	0	0	0	0	0	0	0	0	0	0	0	0	0	0	0	0	0	0	0	0	0	0.01	0	0	0	0.05	0
User-09_002-BACT	002-BACT	1.44	84.75	0.37	0.16	0.16	0.09	0.01	0	0	0.03	0	0.01	0	0.01	0.01	0.01	0	0	0.01	0	0	0	0	0	0	0	0	0	0	0	0	0	0	0	0	0	0.01	0	0	0	0	0	0	0	0	0	0	0
User-10_002-BACT	002-BACT	0.78	86.57	0.38	0.26	0.29	0.07	0.02	0	0	0.08	0.01	0.01	0	0.01	0.01	0	0	0	0.01	0	0.01	0	0	0	0	0	0	0	0	0	0	0	0	0	0	0	0.01	0	0	0	0	0	0	0	0	0.04	0	0
User-11_002-BACT	002-BACT	0.05	93.98	0.45	0.24	0.23	0.06	0.02	0	0	0	0	0.01	0	0	0.01	0	0	0	0.01	0	0	0	0	0	0	0	0	0	0	0	0	0	0	0	0	0	0	0	0	0	0	0	0	0	0	0	0	0
User-12_002-BACT	002-BACT	0.43	92.84	0.31	0.15	0.13	0.06	0.01	0	0	0.03	0	0.01	0	0	0	0.02	0	0	0	0	0	0	0	0	0	0	0	0	0	0	0	0	0	0	0	0	0	0	0	0	0	0	0	0	0	0	0	0
User-13_002-BACT	002-BACT	0.75	86.58	0.09	0.06	0.05	0.05	0	0	0	0.01	0.01	0	0	0	0	0	0	0	0	0	0	0	0	0	0	0	0	0	0	0	0	0	0	0	0	0	0	0	0	0	0	0	0	0	0	0	0.06	0
User-14_002-BACT	002-BACT	0.06	93.82	0.47	0.23	0.34	0.04	0.01	0	0.05	0.04	0	0.01	0	0	0.06	0	0	0	0.01	0	0	0	0	0	0	0	0	0	0	0	0	0	0	0	0	0	0	0	0	0.01	0	0	0	0	0	0	0	0
User-15_002-BACT	002-BACT	0.11	93.82	0.39	0.2	0.19	0.04	0.01	0	0	0.02	0	0.01	0	0	0.01	0.02	0	0	0	0	0	0	0	0	0	0	0	0	0	0	0	0	0	0	0	0	0	0	0	0	0	0	0	0	0	0	0	0
User-16_002-BACT	002-BACT	0.01	88.78	0.26	1.15	0.31	0.05	0.01	0	0	0.59	0	0.01	0	0	0.02	0	0	0.07	0	0	0	0	0	0	0	0	0	0	0	0	0	0	0	0	0	0	0.01	0.02	0	0	0	0	0	0	0	0	0	0
User-17_002-BACT	002-BACT	0.01	93.18	0.55	0.37	0.28	0.07	0.03	0	0	0.22	0	0.01	0	0.01	0.03	0	0	0.09	0.01	0	0.01	0	0	0	0	0	0	0	0	0	0	0	0	0	0	0	0.02	0.02	0	0.01	0	0	0	0	0	0	0	0
User-18_002-BACT	002-BACT	0.01	94.82	0.17	0.08	0.07	0.03	0.01	0	0	0	0	0.01	0	0	0	0	0	0	0	0	0	0	0	0	0	0	0	0	0	0	0	0	0	0	0	0	0	0	0	0	0	0	0	0	0	0	0	0
User-19_002-BACT	002-BACT	0.06	92.57	0.61	0.18	0.18	0.05	0.03	0	0.02	0	0.01	0.01	0	0	0.01	0.02	0	0	0	0	0	0	0	0	0	0	0	0	0	0	0	0	0	0	0	0	0	0	0	0	0	0	0	0	0	0	0	0
User-20_002-BACT	002-BACT	0.04	89.78	0.72	0.48	0.68	0.09	0.03	0	0	0.02	0	0.02	0	0.01	0.02	0.05	0	0.01	0.01	0	0.01	0	0	0	0	0	0	0	0	0	0	0	0	0	0	0	0.01	0	0	0.01	0	0	0	0	0	0	0	0
User-21_002-BACT	002-BACT	0.09	93.5	0.22	0.15	0.17	0.04	0.01	0	0	0.07	0	0.01	0	0	0.01	0	0	0.01	0	0	0	0	0	0	0	0	0	0	0	0	0	0	0	0	0	0	0	0	0	0	0	0	0	0	0	0	0	0
User-01_002-DNA	002-DNA	0.08	94.17	0.36	0.13	0.09	0.05	0.01	0	0.04	0.01	0	0.01	0	0	0.01	0	0	0.05	0	0	0	0	0	0	0	0	0	0	0	0	0	0	0	0	0	0	0	0	0	0	0	0	0	0	0	0	0	0
User-02_002-DNA	002-DNA	0.03	94.06	0.25	0.12	0.1	0.04	0.01	0	0.04	0.02	0	0.01	0	0	0	0	0	0.01	0	0	0	0	0	0	0	0	0	0	0	0	0	0	0	0	0	0	0	0	0	0	0	0	0	0.08	0.03	0	0.04	0
User-03_002-DNA	002-DNA	0.07	94.04	0.32	0.13	0.08	0.04	0.02	0	0	0.01	0.01	0.01	0	0	0.01	0	0	0	0	0	0	0	0	0	0	0	0	0	0	0	0	0	0	0	0	0	0	0	0	0	0	0	0	0	0	0	0	0
User-04_002-DNA	002-DNA	0.06	94.46	0.18	0.07	0.06	0.03	0.01	0	0	0	0	0.01	0	0	0	0	0	0	0	0	0	0	0	0	0	0	0	0	0	0	0	0	0	0	0	0	0	0	0	0	0	0	0	0	0	0	0	0
User-05_002-DNA	002-DNA	0.04	93.91	0.42	0.14	0.11	0.05	0.02	0	0.28	0.01	0	0.01	0	0	0.01	0.14	0	0	0	0	0	0	0	0	0	0	0	0	0	0	0	0	0	0	0	0	0	0	0	0	0	0	0	0	0	0	0	0
User-06_002-DNA	002-DNA	0.13	94.47	0.17	0.08	0.06	0.03	0.01	0	0	0.02	0	0.01	0	0	0	0	0	0	0	0	0	0	0	0	0	0	0	0	0	0	0	0	0	0	0	0	0	0	0	0	0	0	0	0	0	0	0	0
User-07_002-DNA	002-DNA	0	94.88	0.5	0.17	0.13	0.06	0.02	0	0	0	0.01	0.01	0	0	0.01	0	0	0.09	0	0	0	0	0	0	0	0	0	0	0	0	0	0	0	0	0	0	0	0	0	0	0	0	0	0	0	0	0.02	0
User-08_002-DNA	002-DNA	0.01	94.86	0.61	0.23	0.15	0.07	0.02	0	0	0.01	0.01	0.01	0	0	0.06	0	0	0	0.01	0	0	0	0	0	0	0	0	0	0	0	0	0	0	0	0	0	0.01	0	0	0	0	0	0.01	0	0	0	0.05	0
User-09_002-DNA	002-DNA	0.61	92	0.43	0.13	0.09	0.06	0.02	0	0	0.02	0	0.01	0	0.01	0.01	0.08	0	0	0.01	0	0	0	0	0	0	0	0	0	0	0	0	0	0	0	0	0	0.01	0	0	0	0	0	0	0	0	0	0	0
User-10_002-DNA	002-DNA	1.5	84.32	1.54	0.18	0.14	0.12	0.05	0	0	0.12	0.01	0.01	0.01	0.02	0.01	0	0	0	0.01	0.01	0.01	0	0.01	0	0	0	0	0	0	0	0	0	0	0	0	0	0.01	0	0	0.01	0	0.01	0.01	0	0	0	0	0
User-11_002-DNA	002-DNA	0.05	94.63	0.49	0.17	0.11	0.06	0.02	0	0	0	0.01	0.01	0	0	0.01	0	0	0	0.01	0	0	0	0	0	0	0	0	0	0	0	0	0	0	0	0	0	0.01	0	0	0	0	0	0.01	0	0	0	0	0
User-12_002-DNA	002-DNA	0.39	93.69	0.25	0.1	0.07	0.05	0.01	0	0	0.03	0	0.01	0	0	0	0	0	0	0	0	0	0	0	0	0	0	0	0	0	0	0	0	0	0	0	0	0	0	0	0	0	0	0	0	0	0	0	0
User-13_002-DNA	002-DNA	0.59	87.48	0.07	0.04	0.03	0.05	0	0	0	0.01	0.01	0	0	0	0	0	0	0	0	0	0	0	0	0	0	0	0	0	0	0	0	0	0	0	0	0	0	0	0	0	0	0	0	0	0	0	0.02	0
User-14_002-DNA	002-DNA	0	95	0.41	0.15	0.11	0.05	0.02	0	0.03	0.07	0	0.01	0	0	0.01	0	0	0	0	0	0	0	0	0	0	0	0	0	0	0	0	0	0	0	0	0	0	0	0	0	0	0	0	0	0	0	0	0
User-15_002-DNA	002-DNA	0.09	95.09	0.4	0.15	0.1	0.05	0.01	0	0	0.01	0	0.01	0	0	0.01	0.05	0	0	0	0	0	0	0	0	0	0	0	0	0	0	0	0	0	0	0	0	0	0	0	0	0	0	0	0	0	0	0	0
User-16_002-DNA	002-DNA	0.01	92.26	0.27	0.16	0.08	0.06	0.01	0	0	0.7	0	0.01	0	0	0.02	0	0	0.09	0	0	0	0	0	0	0	0	0	0	0	0	0	0	0	0	0	0	0.01	0.02	0	0	0	0	0	0	0	0	0	0
User-17_002-DNA	002-DNA	0	94.57	0.48	1.04	0.11	0.05	0.02	0	0	0.08	0.01	0.01	0	0	0.02	0	0	0.06	0	0	0	0	0	0	0	0	0	0	0	0	0	0	0	0	0	0	0.01	0	0	0	0	0	0	0	0	0	0	0
User-18_002-DNA	002-DNA	0.05	94.95	0.19	0.08	0.06	0.03	0.01	0	0	0.01	0	0.01	0	0	0	0	0	0	0	0	0	0	0	0	0	0	0	0	0	0	0	0	0	0	0	0	0	0	0	0	0	0	0	0	0	0	0	0
User-20_002-DNA	002-DNA	0.04	94.56	0.55	0.2	0.14	0.05	0.02	0	0	0.02	0	0.01	0	0	0.02	0.03	0	0.01	0.01	0	0	0	0	0	0	0	0	0	0	0	0	0	0	0	0	0	0	0	0	0.01	0	0	0	0	0	0	0	0
User-21_002-DNA	002-DNA	0.11	94.74	0.2	0.11	0.07	0.04	0.01	0	0	0.04	0	0.01	0	0	0	0	0	0	0	0	0	0	0	0	0	0	0	0	0	0	0	0	0	0	0	0	0	0	0	0	0	0	0	0	0	0	0	0
User-01_003-BACT	003-BACT	0.21	7.21	24.24	0.29	0.34	0.5	0.58	0	0.01	0.03	0.01	0.05	0.03	0.09	0.01	0.02	0	0	0.05	0.03	0.03	0.03	0.02	0.02	0.02	0.01	0.01	0.01	0.01	0.01	0.01	0.01	0.01	0.01	0.01	0.01	0.01	0.01	0	0	0	0	0	0	0	0	0	0
User-02_003-BACT	003-BACT	0.11	4.83	30.34	0.33	0.4	0.58	0.73	0	0	0.01	0.01	0.05	0.03	0.11	0.01	0	0	0	0.06	0.03	0.04	0.03	0.03	0.02	0.02	0.01	0.01	0.01	0.01	0.01	0.01	0.01	0.01	0	0.01	0	0	0	0	0	0	0	0	0.15	0.08	0	0.23	0
User-03_003-BACT	003-BACT	0.14	4.26	25.83	0.31	0.38	0.55	0.62	0	0	0.01	0.01	0.04	0.03	0.09	0.01	0	0	0	0.06	0.03	0.03	0.03	0.03	0.02	0.01	0.01	0.01	0.01	0.01	0.01	0.01	0.01	0.01	0.01	0.01	0	0	0	0	0	0	0	0	0	0	0	0	0
User-04_003-BACT	003-BACT	0.14	3.11	22.64	0.17	0.21	0.34	0.45	0	0	0	0.01	0.03	0.01	0.05	0.01	0	0	0	0.03	0.01	0.02	0.02	0.01	0.01	0.01	0.01	0	0	0.01	0.01	0.01	0	0	0	0.01	0	0	0	0	0	0	0	0	0	0	0	0	0
User-05_003-BACT	003-BACT	0.1	2.55	29.1	0.39	0.48	0.64	0.76	0	0.2	0.01	0.02	0.07	0.04	0.13	0.01	0.08	0	0	0.08	0.04	0.05	0.03	0.04	0.03	0.02	0.02	0.01	0.02	0.01	0.02	0.01	0.01	0.01	0.01	0.01	0	0	0	0	0	0	0	0	0	0	0	0	0
User-06_003-BACT	003-BACT	0.21	2.31	22.82	0.18	0.23	0.34	0.46	0	0	0.02	0.01	0.03	0.01	0.06	0	0	0	0	0.03	0.01	0.02	0.02	0.01	0.01	0.01	0.01	0.01	0	0.01	0.01	0.01	0	0.01	0	0	0	0	0	0	0	0	0	0	0	0	0	0	0
User-07_003-BACT	003-BACT	0.05	1.89	37.59	0.63	0.68	0.94	1.15	0	0	0.01	0.01	0.08	0.06	0.17	0.01	0	0	0	0.1	0.06	0.07	0.04	0.05	0.04	0.03	0.02	0.02	0.03	0.02	0.02	0.02	0.01	0.02	0.01	0.01	0	0.01	0	0	0	0.01	0	0.01	0	0	0	0.05	0
User-08_003-BACT	003-BACT	0.04	1.14	36.04	1.42	0.7	0.93	1.19	0	0	0.01	0.01	0.08	0.06	0.17	0.13	0	0	0	0.11	0.05	0.07	0.05	0.05	0.04	0.03	0.02	0.02	0.03	0.02	0.02	0.02	0.02	0.02	0.01	0.01	0.01	0.01	0	0	0.01	0.01	0.01	0.01	0	0	0	0.12	0
User-09_003-BACT	003-BACT	0.24	4.63	29	0.56	0.69	0.92	0.96	0	0	0.01	0.02	0.08	0.07	0.17	0.01	0	0	0	0.11	0.06	0.08	0.05	0.06	0.04	0.03	0.02	0.02	0.03	0.02	0.02	0.02	0.02	0.01	0.01	0.01	0	0.01	0	0	0	0.01	0	0.01	0	0	0	0	0
User-10_003-BACT	003-BACT	1.98	3.88	17.53	0.41	0.4	0.47	0.5	0	0	0.15	0.01	0.04	0.03	0.08	0.01	0	0	0	0.05	0.03	0.04	0.02	0.02	0.02	0.01	0.01	0.01	0.01	0.01	0.01	0.01	0.01	0.01	0.01	0	0	0.01	0.01	0	0	0	0	0.01	0	0	0.05	0	0
User-11_003-BACT	003-BACT	0.12	1.56	33.16	0.52	0.65	0.9	1.01	0	0	0	0.01	0.08	0.06	0.18	0.01	0	0	0	0.11	0.05	0.07	0.05	0.05	0.04	0.03	0.02	0.02	0.03	0.02	0.02	0.02	0.02	0.02	0.01	0.01	0	0.01	0	0	0	0.01	0	0.01	0	0	0	0	0
User-12_003-BACT	003-BACT	0.35	0.92	23.65	0.25	0.33	0.46	0.61	0	0	0.03	0	0.04	0.02	0.08	0.01	0	0	0	0.04	0.02	0.03	0.02	0.02	0.02	0.01	0.01	0.01	0.01	0.01	0.01	0.01	0.01	0.01	0.01	0.01	0	0.01	0	0	0	0	0	0	0	0	0	0	0
User-13_003-BACT	003-BACT	0.7	0.8	8.66	0.06	0.06	0.14	0.16	0	0	0.01	0	0.01	0	0.02	0	0	0	0	0.01	0	0.01	0	0	0	0	0	0	0	0	0	0	0	0	0	0	0	0	0	0	0	0	0	0	0	0	0	0.01	0
User-14_003-BACT	003-BACT	0.23	4.88	34.77	0.69	0.57	0.88	0.95	0	0.15	0.38	0.02	0.06	0.05	0.14	0.04	0.05	0	0.01	0.09	0.06	0.06	0.04	0.05	0.03	0.03	0.02	0.02	0.03	0.01	0.02	0.02	0.01	0.01	0.01	0.02	0.01	0	0	0	0.01	0	0.01	0.01	0.01	0	0	0	0.01
User-15_003-BACT	003-BACT	0.14	2.34	31.8	0.44	0.52	0.67	0.79	0	0	0.01	0.01	0.07	0.04	0.13	0.01	0.01	0	0	0.09	0.04	0.05	0.03	0.04	0.03	0.02	0.02	0.01	0.02	0.01	0.01	0.02	0.01	0.01	0.01	0.01	0.01	0.01	0	0	0	0	0	0	0	0	0	0	0
User-16_003-BACT	003-BACT	0.05	3.92	19.64	0.66	0.32	0.39	0.47	0	0	0.73	0.01	0.03	0.02	0.06	0.03	0	0	0.19	0.04	0.02	0.03	0.02	0.02	0.01	0.01	0.01	0.01	0.01	0.01	0.01	0.01	0.01	0.01	0	0.01	0	0.03	0.03	0	0	0	0	0.01	0	0	0	0.01	0.01
User-17_003-BACT	003-BACT	0.03	4.95	33.85	1.71	0.79	0.94	1.07	0	0	0.06	0.01	0.08	0.07	0.17	0.04	0.01	0	0.15	0.11	0.05	0.08	0.05	0.06	0.04	0.02	0.02	0.02	0.03	0.02	0.02	0.02	0.02	0.02	0.01	0.01	0	0.03	0.04	0	0	0.01	0.01	0.01	0	0	0	0.01	0.01
User-19_003-BACT	003-BACT	0.17	2.08	29.2	0.34	0.42	0.56	0.71	0	0.01	0	0.01	0.06	0.03	0.11	0.01	0.01	0	0	0.07	0.03	0.03	0.03	0.03	0.02	0.02	0.02	0.01	0.01	0.01	0.01	0.01	0.01	0.01	0.01	0.01	0.01	0.01	0	0	0	0	0	0	0	0	0	0	0
User-20_003-BACT	003-BACT	0.06	9.6	32.05	0.55	0.65	0.89	0.96	0	0	0.02	0.01	0.08	0.07	0.17	0.01	0.02	0	0.01	0.1	0.06	0.07	0.05	0.06	0.04	0.03	0.03	0.02	0.03	0.02	0.03	0.02	0.02	0.01	0.01	0.01	0	0.01	0	0	0	0.01	0	0.01	0	0	0	0	0
User-21_003-BACT	003-BACT	0.19	1.28	25	0.29	0.32	0.48	0.57	0	0	0.07	0.01	0.04	0.02	0.08	0.01	0	0	0.04	0.04	0.02	0.03	0.02	0.02	0.02	0.01	0.01	0.01	0.01	0.01	0.01	0.01	0.01	0.01	0	0.01	0	0.01	0	0	0	0	0	0	0	0	0	0	0
User-01_003-DNA	003-DNA	0.17	1.27	25.26	0.29	0.36	0.56	0.64	0	0.01	0.03	0.01	0.05	0.03	0.09	0.01	0.02	0	0	0.06	0.03	0.04	0.03	0.03	0.02	0.01	0.01	0.01	0.01	0.01	0.01	0.01	0.01	0.01	0.01	0.01	0	0	0	0	0	0	0	0	0	0	0	0	0
User-02_003-DNA	003-DNA	0.11	1.51	34.09	0.4	0.52	0.72	0.9	0	0.04	0.01	0.02	0.07	0.04	0.14	0.01	0	0	0	0.08	0.04	0.05	0.04	0.03	0.03	0.02	0.02	0.01	0.02	0.01	0.02	0.02	0.01	0.01	0.01	0.01	0	0.01	0	0	0	0	0	0	0.18	0.09	0.01	0.03	0
User-03_003-DNA	003-DNA	0.14	1.02	28.31	0.36	0.43	0.6	0.71	0	0	0.01	0.01	0.06	0.03	0.12	0.01	0	0	0	0.07	0.03	0.04	0.03	0.03	0.02	0.02	0.01	0.01	0.02	0.01	0.01	0.01	0.01	0.01	0.01	0.01	0	0	0	0	0	0	0	0	0	0	0	0	0
User-04_003-DNA	003-DNA	0.14	0.85	23.95	0.18	0.24	0.4	0.52	0	0	0	0.01	0.03	0.01	0.06	0.01	0	0	0	0.03	0.02	0.02	0.02	0.01	0.01	0.01	0.01	0.01	0.01	0.01	0.01	0.01	0.01	0.01	0	0.01	0	0	0	0	0	0	0	0	0	0	0	0	0
User-05_003-DNA	003-DNA	0.09	1.98	31.62	0.4	0.51	0.73	0.83	0	0.22	0.03	0.02	0.07	0.04	0.14	0.01	0.36	0	0	0.08	0.04	0.05	0.03	0.04	0.03	0.02	0.02	0.02	0.02	0.02	0.02	0.02	0.01	0.01	0.01	0.01	0	0	0	0	0	0	0	0	0	0	0	0	0
User-06_003-DNA	003-DNA	0.18	0.67	23.21	0.17	0.21	0.38	0.47	0	0	0.01	0.01	0.03	0.01	0.06	0.01	0	0	0	0.03	0.01	0.02	0.02	0.01	0.01	0.01	0.01	0.01	0	0.01	0.01	0.01	0.01	0.01	0	0.01	0	0	0	0	0	0	0	0	0	0	0	0	0
User-07_003-DNA	003-DNA	0.05	1.19	38.1	0.53	0.59	0.89	1.1	0	0	0	0.02	0.08	0.05	0.16	0.01	0	0	0.05	0.1	0.05	0.06	0.04	0.05	0.03	0.03	0.02	0.02	0.02	0.01	0.02	0.02	0.02	0.02	0.01	0.01	0	0.01	0	0	0	0	0	0	0	0	0	0.02	0
User-08_003-DNA	003-DNA	0.04	1.68	37.63	1.26	0.71	1.01	1.28	0	0	0.01	0.01	0.08	0.07	0.19	0.1	0	0	0	0.12	0.06	0.08	0.05	0.06	0.04	0.03	0.02	0.02	0.03	0.02	0.02	0.02	0.02	0.02	0.02	0.01	0	0.01	0	0	0	0.01	0	0.01	0	0	0	0.1	0
User-09_003-DNA	003-DNA	1.27	1.97	18.81	0.31	0.34	0.55	0.56	0	0	0.05	0.01	0.04	0.03	0.09	0.01	0.06	0	0.03	0.05	0.03	0.04	0.03	0.03	0.02	0.02	0.01	0.01	0.02	0.01	0.01	0.01	0.01	0.01	0.01	0.01	0	0.01	0	0	0	0	0	0.01	0	0	0	0	0
User-10_003-DNA	003-DNA	1.12	1.39	23.14	0.41	0.52	0.74	0.77	0	0	0.07	0.01	0.06	0.05	0.13	0.01	0.06	0	0	0.08	0.05	0.06	0.04	0.05	0.03	0.02	0.02	0.01	0.02	0.02	0.02	0.02	0.02	0.01	0.01	0.01	0.01	0.01	0	0	0.01	0.01	0.01	0.01	0	0	0	0	0
User-11_003-DNA	003-DNA	0.12	1.43	33.08	0.46	0.63	0.9	0.98	0	0	0	0.01	0.08	0.06	0.16	0.01	0	0	0	0.1	0.05	0.07	0.05	0.05	0.04	0.03	0.02	0.02	0.02	0.02	0.02	0.02	0.01	0.01	0.01	0.01	0	0.01	0.01	0	0	0	0	0.01	0	0	0	0	0
User-12_003-DNA	003-DNA	0.46	0.85	25.21	0.23	0.34	0.52	0.64	0	0	0.03	0.01	0.04	0.02	0.08	0.01	0.03	0	0	0.05	0.03	0.03	0.02	0.02	0.02	0.01	0.01	0.01	0.01	0.01	0.01	0.01	0.01	0.01	0.01	0.01	0	0.01	0	0	0	0	0	0	0	0	0	0	0
User-13_003-DNA	003-DNA	0.7	0.8	8.66	0.06	0.06	0.14	0.16	0	0	0.01	0	0.01	0	0.02	0	0	0	0	0.01	0	0.01	0	0	0	0	0	0	0	0	0	0	0	0	0	0	0	0	0	0	0	0	0	0	0	0	0	0.01	0
User-14_003-DNA	003-DNA	0.06	1.1	34.06	0.43	0.57	0.81	0.93	0	0.05	0.15	0.01	0.07	0.05	0.15	0.01	0.02	0	0	0.09	0.05	0.05	0.04	0.05	0.03	0.02	0.01	0.02	0.02	0.01	0.02	0.01	0.02	0.01	0.01	0.01	0.01	0.01	0	0	0	0	0	0	0	0	0	0	0
User-15_003-DNA	003-DNA	0.14	1.1	33.31	0.44	0.55	0.79	0.9	0	0	0.01	0.02	0.08	0.04	0.16	0.01	0.02	0	0	0.09	0.04	0.06	0.04	0.04	0.03	0.02	0.02	0.01	0.02	0.02	0.02	0.02	0.01	0.01	0.01	0.01	0	0	0	0	0	0.01	0	0	0	0	0	0	0
User-16_003-DNA	003-DNA	0.07	1.83	22.52	0.66	0.34	0.47	0.53	0	0	0.64	0.01	0.04	0.02	0.08	0.03	0	0	0.13	0.04	0.02	0.03	0.02	0.02	0.02	0.01	0.01	0.01	0.01	0.01	0.01	0.01	0.01	0.01	0.01	0.01	0	0.02	0.02	0	0	0	0	0.01	0	0	0	0	0
User-17_003-DNA	003-DNA	0.03	20.21	33.27	1.08	0.66	0.9	1.01	0	0	0.08	0.01	0.08	0.06	0.17	0.03	0	0	0.09	0.1	0.05	0.08	0.05	0.05	0.04	0.02	0.02	0.02	0.04	0.02	0.02	0.02	0.02	0.02	0.01	0.01	0	0.02	0.01	0	0.01	0.01	0	0.01	0	0	0	0	0
User-20_003-DNA	003-DNA	0.06	1.57	35.16	0.57	0.71	1.04	1.07	0	0	0.01	0.02	0.1	0.07	0.21	0.01	0.03	0	0.01	0.13	0.06	0.09	0.05	0.06	0.04	0.03	0.03	0.02	0.03	0.03	0.02	0.02	0.02	0.02	0.02	0.01	0	0.01	0	0	0.01	0.01	0	0	0	0	0	0	0
User-21_003-DNA	003-DNA	0.23	0.89	24.26	0.25	0.28	0.45	0.55	0	0	0.06	0.01	0.04	0.02	0.07	0.01	0	0	0.01	0.04	0.02	0.02	0.02	0.02	0.01	0.01	0.01	0.01	0.01	0.01	0.01	0.01	0.01	0.01	0	0.01	0	0	0	0	0	0	0	0	0	0	0	0	0
User-01_004-BACT	004-BACT	0.16	0.21	15.17	0.25	0.25	0.34	0.44	0	0.01	0.03	0	0.04	0.02	0.07	0.01	0	0	0	0.04	0.03	0.03	0.01	0.03	0.02	0.01	0.01	0.01	0.02	0.01	0.01	0.01	0	0.01	0.01	0	0	0	0.01	0.01	0.01	0	0	0	0	0	0	0	0
User-02_004-BACT	004-BACT	0.04	0.3	24.19	0.34	0.36	0.54	0.7	0	0	0.01	0	0.05	0.04	0.1	0.01	0	0	0	0.06	0.04	0.04	0.03	0.04	0.02	0.01	0.02	0.02	0.02	0.01	0.02	0.01	0.01	0.01	0.01	0	0	0	0	0.01	0.01	0	0	0	0.16	0.08	0.01	0.26	0
User-03_004-BACT	004-BACT	0.05	0.26	20.87	0.37	0.38	0.53	0.64	0	0	0.01	0	0.05	0.04	0.1	0.01	0	0	0	0.06	0.04	0.04	0.02	0.04	0.03	0.01	0.02	0.02	0.02	0.01	0.01	0.01	0.01	0.01	0.01	0	0	0	0	0.01	0.01	0	0.01	0.01	0	0	0	0	0
User-04_004-BACT	004-BACT	0.07	0.12	15.94	0.14	0.14	0.22	0.39	0	0	0	0	0.02	0.01	0.04	0	0	0	0	0.02	0.02	0.01	0.01	0.02	0.01	0	0.01	0.01	0.01	0.01	0.01	0	0	0.01	0	0	0	0	0	0.01	0.01	0	0	0	0	0	0	0	0
User-05_004-BACT	004-BACT	0.07	0.46	24.38	0.51	0.5	0.72	0.83	0	0.32	0.01	0	0.07	0.05	0.14	0.01	0.12	0	0	0.09	0.06	0.06	0.03	0.05	0.04	0.02	0.03	0.02	0.03	0.02	0.02	0.01	0.01	0.02	0.01	0.01	0	0.01	0	0.01	0.01	0.01	0.01	0	0	0	0	0	0
User-06_004-BACT	004-BACT	0.12	0.09	15.53	0.13	0.13	0.2	0.35	0	0	0.02	0	0.02	0.01	0.03	0	0	0	0	0.02	0.01	0.01	0.01	0.02	0.01	0	0.01	0.01	0.01	0.01	0.01	0	0	0.01	0	0	0	0	0	0.01	0.01	0	0	0	0	0	0	0	0
User-07_004-BACT	004-BACT	0.01	0.44	30.87	0.72	0.6	0.89	1.16	0	0	0.01	0	0.09	0.08	0.17	0.02	0.01	0	0	0.11	0.07	0.08	0.04	0.06	0.04	0.02	0.03	0.03	0.03	0.02	0.03	0.02	0.02	0.02	0.01	0.01	0	0.01	0	0.01	0.01	0.01	0.01	0.01	0	0	0	0.11	0
User-08_004-BACT	004-BACT	0	0.94	31.15	1.28	0.64	0.92	1.24	0	0	0.02	0.01	0.09	0.08	0.18	0.15	0	0	0.01	0.11	0.07	0.08	0.05	0.07	0.04	0.02	0.03	0.03	0.03	0.02	0.03	0.02	0.02	0.02	0.02	0.01	0	0.01	0	0.01	0.01	0.01	0.01	0.01	0	0	0	0.19	0
User-09_004-BACT	004-BACT	0.05	0.47	24.24	0.63	0.65	0.93	0.96	0	0	0.01	0	0.08	0.08	0.18	0.02	0	0	0	0.11	0.07	0.08	0.05	0.07	0.05	0.02	0.03	0.03	0.04	0.02	0.02	0.02	0.02	0.02	0.02	0.01	0	0.01	0	0.01	0.01	0.01	0.01	0.01	0	0	0	0	0
User-10_004-BACT	004-BACT	1.15	0.29	16.19	0.41	0.37	0.54	0.61	0	0	0.1	0	0.05	0.05	0.1	0.01	0	0	0	0.06	0.04	0.05	0.03	0.04	0.03	0.01	0.02	0.02	0.02	0.01	0.02	0.01	0.01	0.01	0.01	0	0	0.01	0.01	0	0.01	0	0.01	0.01	0	0	0.03	0	0
User-11_004-BACT	004-BACT	0.04	0.4	25.66	0.58	0.58	0.87	0.93	0	0	0	0	0.08	0.07	0.17	0.01	0	0	0	0.1	0.07	0.08	0.04	0.06	0.05	0.02	0.03	0.03	0.04	0.02	0.03	0.02	0.02	0.02	0.01	0.01	0	0.01	0	0.01	0.01	0.01	0.01	0.01	0	0	0	0	0
User-12_004-BACT	004-BACT	0.28	0.16	17.97	0.24	0.22	0.36	0.52	0	0	0.03	0	0.03	0.02	0.06	0	0	0	0	0.03	0.02	0.02	0.01	0.03	0.01	0.01	0.01	0.01	0.01	0.01	0.01	0.01	0	0.01	0	0	0	0	0	0	0.01	0	0.01	0	0	0	0	0	0
User-13_004-BACT	004-BACT	0.54	0.03	5.21	0.05	0.04	0.06	0.12	0	0	0.01	0	0.01	0	0.01	0	0	0	0	0.01	0	0	0	0	0	0	0	0	0	0	0	0	0	0	0	0	0	0	0	0	0	0	0	0	0	0	0	0.03	0
User-14_004-BACT	004-BACT	0	0.32	26.77	0.47	0.49	0.73	0.88	0	0.03	0.03	0	0.07	0.05	0.14	0.01	0.01	0	0	0.08	0.05	0.06	0.03	0.05	0.03	0.02	0.02	0.02	0.03	0.02	0.02	0.02	0.01	0.02	0.01	0	0	0	0	0.01	0.01	0.01	0.01	0	0	0	0	0	0
User-15_004-BACT	004-BACT	0.06	0.32	25.22	0.43	0.41	0.59	0.76	0	0	0.01	0	0.07	0.04	0.11	0.01	0.01	0	0	0.07	0.05	0.05	0.02	0.05	0.03	0.02	0.02	0.02	0.02	0.02	0.02	0.01	0.01	0.01	0.01	0	0	0	0	0.01	0.01	0	0.01	0	0	0	0	0	0
User-16_004-BACT	004-BACT	0.01	1.07	15.52	0.68	0.26	0.32	0.44	0	0	0.69	0	0.03	0.02	0.06	0.03	0	0	0.13	0.04	0.02	0.03	0.01	0.02	0.02	0.01	0.01	0.01	0.01	0.01	0.01	0.01	0.01	0.01	0.01	0	0	0.02	0.02	0	0.01	0	0.01	0.01	0	0	0	0	0
User-17_004-BACT	004-BACT	0.01	1.92	28.21	1.77	0.7	0.92	1.06	0	0	0.14	0	0.09	0.07	0.19	0.06	0	0	0.07	0.11	0.06	0.08	0.05	0.07	0.05	0.03	0.03	0.03	0.03	0.02	0.02	0.02	0.02	0.02	0.01	0.01	0	0.02	0.01	0.01	0.02	0.01	0.02	0.01	0	0	0	0	0
User-18_004-BACT	004-BACT	0.02	0.1	15.73	0.14	0.14	0.23	0.37	0	0	0	0	0.02	0.01	0.04	0	0	0	0	0.02	0.01	0.01	0.01	0.02	0.01	0.01	0.01	0.01	0.01	0.01	0.01	0	0	0.01	0	0	0	0	0	0.01	0.01	0	0	0	0	0	0	0	0
User-19_004-BACT	004-BACT	0.08	0.28	22.43	0.37	0.35	0.5	0.67	0	0.01	0	0	0.05	0.04	0.09	0.01	0.01	0	0	0.06	0.03	0.04	0.02	0.04	0.03	0.01	0.02	0.02	0.02	0.01	0.01	0.01	0.01	0.01	0.01	0	0	0	0	0.01	0.01	0	0.01	0	0	0	0	0	0
User-20_004-BACT	004-BACT	0.03	0.52	29.55	0.66	0.73	1.04	1.12	0	0	0.02	0	0.1	0.08	0.2	0.01	0.02	0	0.01	0.13	0.08	0.1	0.04	0.08	0.06	0.02	0.03	0.04	0.04	0.02	0.03	0.03	0.02	0.02	0.02	0.01	0	0.01	0	0.01	0.01	0.01	0.01	0	0	0	0	0	0
User-01_004-DNA	004-DNA	0.12	0.52	26.97	0.54	0.6	0.89	0.99	0	0.13	0.01	0	0.09	0.06	0.17	0.01	0	0	0	0.1	0.06	0.08	0.04	0.06	0.04	0.02	0.03	0.03	0.04	0.02	0.02	0.02	0.02	0.02	0.02	0.01	0	0	0	0	0.01	0.01	0.01	0.01	0	0	0	0	0
User-02_004-DNA	004-DNA	0.04	0.27	24.21	0.34	0.36	0.53	0.72	0	0	0.01	0.03	0.06	0.04	0.1	0.01	0	0	0	0.06	0.04	0.04	0.02	0.04	0.03	0.01	0.02	0.02	0.02	0.02	0.02	0.01	0.01	0.01	0.01	0	0	0	0	0.01	0.01	0	0.01	0	0.16	0.08	0.01	0	0
User-03_004-DNA	004-DNA	0.05	0.25	20.74	0.4	0.37	0.56	0.67	0	0	0.01	0	0.05	0.04	0.1	0.01	0	0	0	0.06	0.04	0.04	0.03	0.04	0.02	0.02	0.02	0.01	0.02	0.02	0.02	0.01	0.01	0.01	0.01	0	0	0	0	0.01	0.01	0	0.01	0	0	0	0	0	0
User-04_004-DNA	004-DNA	0.06	0.11	14.75	0.13	0.12	0.2	0.34	0	0	0	0	0.02	0.01	0.03	0	0	0	0	0.02	0.01	0.01	0.01	0.02	0.01	0	0.01	0.01	0.01	0.01	0.01	0	0	0.01	0	0	0	0	0	0	0.01	0	0	0	0	0	0	0	0
User-05_004-DNA	004-DNA	0.05	0.38	22.3	0.41	0.43	0.62	0.72	0	0.16	0.01	0	0.06	0.04	0.12	0.01	0.08	0	0	0.07	0.05	0.05	0.03	0.05	0.03	0.02	0.02	0.02	0.03	0.01	0.02	0.01	0.01	0.01	0.01	0	0	0	0	0.01	0.01	0	0.01	0	0	0	0	0	0
User-06_004-DNA	004-DNA	0.16	0.09	15	0.14	0.14	0.23	0.35	0	0	0.02	0	0.02	0.01	0.04	0	0	0	0	0.02	0.01	0.02	0.01	0.02	0.01	0	0.01	0.01	0.01	0.01	0.01	0	0	0.01	0	0	0	0	0	0	0.01	0	0	0	0	0	0	0	0
User-07_004-DNA	004-DNA	0	0.38	30.06	0.6	0.52	0.8	1.07	0	0	0	0	0.07	0.06	0.15	0.01	0	0	0.08	0.09	0.06	0.07	0.04	0.06	0.04	0.02	0.02	0.03	0.03	0.02	0.02	0.02	0.01	0.02	0.02	0.01	0	0.01	0	0.01	0.01	0.01	0.01	0.01	0	0	0	0.03	0
User-08_004-DNA	004-DNA	0.01	0.79	31.33	1.23	0.66	0.99	1.27	0	0	0.01	0.01	0.09	0.07	0.19	0.09	0	0	0	0.12	0.07	0.09	0.05	0.08	0.04	0.03	0.03	0.03	0.04	0.02	0.03	0.02	0.02	0.02	0.02	0.01	0	0.01	0	0.01	0.01	0.01	0.01	0.01	0	0	0	0.11	0
User-09_004-DNA	004-DNA	0.34	0.36	19.02	0.49	0.52	0.73	0.75	0	0	0.01	0	0.06	0.06	0.14	0.01	0	0	0	0.09	0.05	0.07	0.04	0.06	0.04	0.02	0.02	0.02	0.04	0.02	0.02	0.02	0.01	0.01	0.01	0.01	0	0.01	0	0	0.01	0.01	0.01	0.01	0	0	0	0	0
User-10_004-DNA	004-DNA	0.99	0.32	16.39	0.46	0.46	0.65	0.66	0	0	0.07	0.01	0.06	0.05	0.12	0.01	1.19	0	0	0.08	0.05	0.06	0.03	0.05	0.03	0.02	0.02	0.02	0.02	0.01	0.02	0.02	0.01	0.01	0.01	0.01	0	0.01	0	0	0.01	0	0.01	0.01	0	0	0	0	0
User-11_004-DNA	004-DNA	0.05	0.37	24.68	0.55	0.59	0.85	0.9	0	0	0	0	0.09	0.06	0.16	0.01	0	0	0	0.1	0.06	0.08	0.04	0.06	0.04	0.02	0.03	0.03	0.04	0.02	0.02	0.02	0.02	0.02	0.01	0.01	0	0.01	0	0.01	0.01	0.01	0.01	0.01	0	0	0	0	0
User-12_004-DNA	004-DNA	0.35	0.16	16.84	0.22	0.23	0.39	0.54	0	0	0.03	0	0.03	0.02	0.07	0	0	0	0	0.04	0.03	0.02	0.01	0.02	0.02	0.01	0.01	0.01	0.02	0.01	0.01	0.01	0	0.01	0.01	0	0	0.01	0	0	0.01	0	0	0	0	0	0	0	0
User-13_004-DNA	004-DNA	0.53	0.03	4.62	0.05	0.04	0.06	0.12	0	0	0.01	0	0.01	0	0.01	0	0	0	0	0.01	0	0	0	0	0	0	0	0	0	0	0	0	0	0	0	0	0	0	0	0	0	0	0	0	0	0	0	0.04	0
User-14_004-DNA	004-DNA	0	0.33	25.69	0.47	0.51	0.71	0.87	0	0.04	0.04	0	0.07	0.06	0.13	0.01	0	0	0	0.09	0.05	0.07	0.03	0.05	0.03	0.02	0.02	0.02	0.03	0.02	0.02	0.01	0.01	0.02	0.01	0	0	0	0	0.01	0.01	0.01	0.01	0	0	0	0	0	0
User-15_004-DNA	004-DNA	0.08	0.31	22.63	0.4	0.4	0.59	0.71	0	0	0.01	0	0.07	0.04	0.11	0.01	0.02	0	0	0.07	0.04	0.05	0.02	0.04	0.03	0.02	0.02	0.02	0.02	0.01	0.02	0.01	0.01	0.01	0.01	0.01	0	0.01	0	0.01	0.01	0	0.01	0	0	0	0	0	0
User-16_004-DNA	004-DNA	0.01	11.05	14.81	0.32	0.24	0.34	0.41	0	0	0.45	0	0.03	0.03	0.06	0.01	0	0	0.04	0.04	0.03	0.03	0.02	0.02	0.02	0.01	0.01	0.01	0.02	0.01	0.01	0.01	0.01	0.01	0.01	0	0	0.01	0.01	0	0.01	0	0.01	0	0	0	0	0	0
User-17_004-DNA	004-DNA	0	1.94	27.35	1.88	0.68	0.92	1.01	0	0	0.07	0	0.08	0.07	0.16	0.04	0	0	0.09	0.1	0.07	0.09	0.04	0.06	0.05	0.02	0.02	0.03	0.04	0.02	0.02	0.02	0.01	0.02	0.02	0.01	0	0.01	0.01	0.01	0.01	0	0.01	0.01	0	0	0	0	0
User-18_004-DNA	004-DNA	0.09	0.11	16.22	0.15	0.15	0.25	0.39	0	0	0.01	0	0.03	0.02	0.04	0	0	0	0	0.03	0.02	0.02	0.01	0.02	0.01	0.01	0.01	0.01	0.01	0.01	0.01	0	0	0.01	0	0	0	0	0	0.01	0.01	0	0	0	0	0	0	0	0
User-20_004-DNA	004-DNA	0.04	0.48	27.94	0.63	0.69	1.05	1.04	0	0	0.01	0	0.1	0.08	0.2	0.01	0.03	0	0.01	0.12	0.07	0.1	0.05	0.07	0.05	0.02	0.03	0.03	0.04	0.03	0.03	0.02	0.02	0.02	0.02	0.01	0	0.01	0	0.01	0.01	0.01	0.01	0.01	0	0	0	0	0
User-21_004-DNA	004-DNA	0.12	0.17	16.23	0.22	0.21	0.32	0.43	0	0	0.05	0	0.03	0.02	0.05	0	0	0	0	0.04	0.02	0.02	0.01	0.02	0.01	0.01	0.01	0.01	0.01	0.01	0.01	0.01	0	0.01	0	0	0	0	0	0	0.01	0	0	0	0	0	0	0	0
User-01_006-BACT	006-BACT	0.62	0.01	0.05	0.01	0	0	0	0	0.04	0.05	0	0	0	0	0	98.56	0	0	0	0	0	0	0	0	0	0	0	0	0	0	0	0	0	0	0	0	0	0	0	0	0	0	0	0	0	0	0	0
User-03_006-BACT	006-BACT	0.35	0.01	0	0	0	0	0	0	0	0.04	0	0	0	0	0	99.22	0	0	0	0	0	0	0	0	0	0	0	0	0	0	0	0	0	0	0	0	0	0	0	0	0	0	0	0	0	0	0	0
User-05_006-BACT	006-BACT	0.19	0.05	0.02	0.08	0	0	0	0	0	0.03	0	0	0	0	0	99.13	0	0	0	0	0	0	0	0	0	0	0	0	0	0	0	0	0	0	0	0	0	0	0	0	0	0	0	0	0	0	0	0
User-06_006-BACT	006-BACT	0.35	0	0	0	0	0	0	0	0	0.04	0	0	0	0	0	99.36	0	0	0	0	0	0	0	0	0	0	0	0	0	0	0	0	0	0	0	0	0	0	0	0	0	0	0	0	0	0	0	0
User-07_006-BACT	006-BACT	0.1	0	0	0	0	0	0	0	0	0.01	0	0	0	0	0	99.68	0	0	0	0	0	0	0	0	0	0	0	0	0	0	0	0	0	0	0	0	0	0	0	0	0	0	0	0	0	0	0.02	0
User-09_006-BACT	006-BACT	2.5	0.21	0.03	0	0	0	0	0	0	0.22	0.01	0	0	0	0	95.16	0	0.02	0	0	0	0	0	0	0	0	0	0	0	0	0	0	0	0	0	0	0	0	0	0	0	0	0	0	0	0	0	0
User-10_006-BACT	006-BACT	2.42	0.01	0	0	0	0	0	0	0	0.16	0	0	0	0	0	96.31	0	0	0	0	0	0	0	0	0	0	0	0	0	0	0	0	0	0	0	0	0	0	0	0	0	0	0	0	0	0	0	0
User-13_006-BACT	006-BACT	7.3	0	0	0.01	0	0	0	0	0	0.07	0	0	0	0	0	91.64	0	0	0	0	0	0	0	0	0	0	0	0	0	0	0	0	0	0	0	0	0	0	0	0	0	0	0	0	0	0	0.01	0
User-14_006-BACT	006-BACT	0.11	0.01	0	0	0	0	0	0	0.06	0.16	0	0	0	0	0	99.21	0	0	0	0	0	0	0	0	0	0	0	0	0	0	0	0	0	0	0	0	0	0	0	0	0	0	0	0	0	0	0	0
User-15_006-BACT	006-BACT	0.25	0.04	0.01	0	0	0	0	0	0	0.04	0	0	0	0	0	99.38	0.01	0	0	0	0	0	0	0	0	0	0	0	0	0	0	0	0	0	0	0	0	0	0	0	0	0	0	0	0	0	0	0
User-17_006-BACT	006-BACT	0.05	0.01	0	0	0	0	0	0	0	0.15	0	0	0	0	0	99.3	0	0.23	0	0	0	0	0	0	0	0	0	0	0	0	0	0	0	0	0	0	0	0	0	0	0	0	0	0	0	0	0	0
User-19_006-BACT	006-BACT	0.23	0.01	0	0	0	0	0	0	0.01	0.04	0	0	0	0	0	99.48	0	0	0	0	0	0	0	0	0	0	0	0	0	0	0	0	0	0	0	0	0	0	0	0	0	0	0	0	0	0	0	0
User-01_006-DNA	006-DNA	0.33	0	0.01	0	0	0	0	0	0.01	0.04	0	0	0	0	0	99.26	0	0	0	0	0	0	0	0	0	0	0	0	0	0	0	0	0	0	0	0	0	0	0	0	0	0	0	0	0	0	0	0
User-02_006-DNA	006-DNA	0.16	0.02	0.01	0	0	0	0	0	0	0.03	0	0	0	0	0	98.99	0	0	0	0	0	0	0	0	0	0	0	0	0	0	0	0	0	0	0	0	0	0	0	0	0	0	0	0.17	0.07	0.01	0.24	0
User-03_006-DNA	006-DNA	0.26	0.01	0	0	0	0	0	0	0	0.03	0	0	0	0	0	99.35	0	0	0	0	0	0	0	0	0	0	0	0	0	0	0	0	0	0	0	0	0	0	0	0	0	0	0	0	0	0	0	0
User-04_006-DNA	006-DNA	0.33	0.03	0	0	0	0	0	0	0	0.03	0	0	0	0	0	99.38	0	0	0	0	0	0	0	0	0	0	0	0	0	0	0	0	0	0	0	0	0	0	0	0	0	0	0	0	0	0	0	0
User-05_006-DNA	006-DNA	0.27	0.01	0.05	0.04	0	0	0	0	0	0.03	0	0	0	0	0	99.08	0	0	0	0	0	0	0	0	0	0	0	0	0	0	0	0	0	0	0	0	0	0	0	0	0	0	0	0	0	0	0	0
User-06_006-DNA	006-DNA	0.35	0	0	0	0	0	0	0	0	0.06	0	0	0	0	0	99.34	0	0	0	0	0	0	0	0	0	0	0	0	0	0	0	0	0	0	0	0	0	0	0	0	0	0	0	0	0	0	0	0
User-07_006-DNA	006-DNA	0.1	0	0	0	0	0	0	0	0	0.01	0	0	0	0	0	99.68	0	0.03	0	0	0	0	0	0	0	0	0	0	0	0	0	0	0	0	0	0	0	0	0.01	0	0	0	0	0	0	0	0.01	0
User-09_006-DNA	006-DNA	2.66	0.09	0.02	0.01	0	0	0	0	0	0.17	0	0	0	0	0	95.64	0	0.01	0	0	0	0	0	0	0	0	0	0	0	0	0	0	0	0	0	0	0	0	0	0	0	0	0	0	0	0	0	0
User-10_006-DNA	006-DNA	2.11	0	0	0	0	0	0	0	0	0.14	0	0	0	0	0	96.84	0	0	0	0	0	0	0	0	0	0	0	0	0	0	0	0	0	0	0	0	0	0	0	0	0	0	0	0	0	0	0	0
User-11_006-DNA	006-DNA	0.27	0.01	0	0	0	0	0	0	0	0.04	0	0	0	0	0	99.46	0	0	0	0	0	0	0	0	0	0	0	0	0	0	0	0	0	0	0	0	0	0	0	0	0	0	0	0	0	0	0	0
User-12_006-DNA	006-DNA	0.75	0.02	0	0	0	0	0	0	0	0.09	0	0	0	0	0	98.87	0	0	0	0	0	0	0	0	0	0	0	0	0	0	0	0	0	0	0	0	0	0	0	0	0	0	0	0	0	0	0	0
User-13_006-DNA	006-DNA	5.45	0	0	0.01	0	0	0	0	0	0.06	0	0	0	0	0	92.58	0	0	0	0	0	0	0	0	0	0	0	0	0	0	0	0	0	0	0	0	0	0	0	0	0	0	0	0	0	0	0.01	0
User-14_006-DNA	006-DNA	0.09	0	0	0	0	0	0	0	0.08	0.13	0	0	0	0	0	99.25	0	0	0	0	0	0	0	0	0	0	0	0	0	0	0	0	0	0	0	0	0	0	0	0	0	0	0	0	0	0	0	0
User-15_006-DNA	006-DNA	0.28	0.03	0	0	0	0	0	0	0	0.05	0	0	0	0	0	99.43	0	0	0	0	0	0	0	0	0	0	0	0	0	0	0	0	0	0	0	0	0	0	0	0	0	0	0	0	0	0	0	0
User-16_006-DNA	006-DNA	0.13	0.04	0	0	0	0	0	0	0	1.24	0	0	0	0	0.01	97.14	0	0.52	0	0	0	0	0	0	0	0	0	0	0	0	0	0	0	0	0	0	0	0.03	0	0	0	0	0	0	0	0	0.01	0
User-17_006-DNA	006-DNA	0.04	0.01	0.01	0.01	0.01	0	0	0	0	0.11	0	0	0	0	0	99.32	0	0.17	0	0	0	0	0	0	0	0	0	0	0	0	0	0	0	0	0	0	0	0.01	0	0	0	0	0	0	0	0	0	0
User-18_006-DNA	006-DNA	0.21	0	0	0	0	0	0	0	0	0.02	0	0	0	0	0	99.57	0	0	0	0	0	0	0	0	0	0	0	0	0	0	0	0	0	0	0	0	0	0	0	0	0	0	0	0	0	0	0	0
User-20_006-DNA	006-DNA	0.09	0.05	0.03	0	0	0	0	0	0	0.06	0	0	0	0	0	99.38	0	0.01	0	0	0	0	0	0	0	0	0	0	0	0	0	0	0	0	0	0	0	0	0	0	0	0	0	0	0	0	0	0
User-21_006-DNA	006-DNA	0.45	0	0	0	0	0	0	0	0	0.1	0	0	0	0	0	99.18	0	0	0	0	0	0	0	0	0	0	0	0	0	0	0	0	0	0	0	0	0	0.01	0	0	0	0	0	0	0	0	0	0
	calculation	mean	median	3rd quantile		hard_copy	mean	median	3rd quantile
	GPT2020-001	0.168462	0.06	0.12		GPT2020-001	0.168462	0.06	0.12
	GPT2020-002	0.203	0.06	0.1175		GPT2020-002	0.203	0.06	0.1175
	GPT2020-003	0.267692	0.14	0.23		GPT2020-003	0.267692	0.14	0.23
	GPT2020-004	0.147	0.05	0.12		GPT2020-004	0.147	0.05	0.12
	GPT2020-006	0.929032	0.27	0.62		GPT2020-006	0.929032	0.27	0.62
[truncated: 55 more columns]
